# Supplementary material for: Dissociating COVID-19 from other respiratory infections based on acoustic, motor coordination, and phonemic patterns
Source: Sci Rep. 2023 Jan 28;13:1567. doi: 10.1038/s41598-023-27934-4 (PMC9884222; doi:10.1038/s41598-023-27934-4)
Supplement: Supplementary file 1 — Supplementary Information 1. [file 41598_2023_27934_MOESM1_ESM.csv]

	FreeSpeech_f	FreeSpeech_df	FreeSpeech_mfcc	FreeSpeech_dmfcc	FreeSpeech_p	FreeSpeech_dp	FreeSpeech_e	FreeSpeech_de	FreeSpeech_pf	FreeSpeech_dpf	FreeSpeech_ef	FreeSpeech_def	FreeSpeech_pe	FreeSpeech_dpe	FreeSpeech_pef	FreeSpeech_dpef	FreeSpeech_tv	FreeSpeech_dtv	FreeSpeech_hnr	FreeSpeech_cpp	FreeSpeech_creak	FreeSpeech_pcpp	FreeSpeech_phnr	FreeSpeech_phnrcpp	FreeSpeech_pehnrcpp	FreeSpeech_ehnrcpp	FreeSpeech_ecpp	FreeSpeech_dhnr	FreeSpeech_dcpp	FreeSpeech_dcreak	FreeSpeech_dpcpp	FreeSpeech_dphnr	FreeSpeech_dphnrcpp	FreeSpeech_dpehnrcpp	FreeSpeech_dehnrcpp	FreeSpeech_decpp	Rainbow_f	Rainbow_df	Rainbow_mfcc	Rainbow_dmfcc	Rainbow_p	Rainbow_dp	Rainbow_e	Rainbow_de	Rainbow_pf	Rainbow_dpf	Rainbow_ef	Rainbow_def	Rainbow_pe
FreeSpeech_f		0.002968103026610958	2.0614390320951104e-08	0.031518014244550696	1.2203493469243281e-08	0.9999999992005121	0.00020943354451083518	2.2300969758939336e-05	1.4196535535949932e-14	0.9935654253529239	0.0432891597058868	0.8075279133592476	0.05629487330293472	0.9999167807287989	0.00016592881063175693	0.9915908995614322	2.197538077245545e-11	8.75477589700211e-05	0.00464601811935088	0.5112868801888624	8.516705343122133e-08	0.025250489368409252	2.3956016080051076e-12	1.3102613755795362e-13	0.4305537633270168	0.22696117848647762	0.8568587082126637	4.31269766319573e-06	0.001162606528253714	5.011885398927274e-05	0.8981521557718213	0.9944835241532012	0.9263828450591298	0.9996043985158041	9.933288986651513e-08	1.262148710032564e-06	1.1692106455007628e-05	0.001262906375228901	0.3287636235068628	0.15798093564988536	7.870471888767108e-09	0.7524831839131031	0.10949398137673089	0.0005400370849713427	7.28132876679055e-12	0.38662441409341175	0.024707273134128377	0.3725989422916248	1.3515991873323236e-08
FreeSpeech_df	0.997031896973389		4.323828553449396e-05	0.8007231895176661	0.00012978261064083735	0.9999999999912459	0.31089840146334385	0.05595387383155548	1.2952163603487403e-10	0.9999900824770254	0.7012609457954229	0.9995367062934107	0.7806728852139531	0.9999998992311349	0.19086432223351557	0.9999858854055987	2.1837263895781454e-08	0.08969989409366647	0.47463868444749546	0.9947989772405482	0.000712487302701736	0.6202240922470152	1.4479225443221917e-08	1.7287374807594805e-09	0.9926202437876149	0.94161219008274	0.9999437543153765	0.004204296398771143	0.31585783005017287	0.05759605135435223	0.999931770750328	0.9999970198401099	0.999970996017061	0.9999996870968415	0.0011726153610965627	0.006254144858230432	0.022538026335403666	0.3332232865253879	0.9940220769693626	0.9269375086501178	0.0002002531292077278	0.9992756401817071	0.9481004327784148	0.46176733002831144	8.493308813121556e-07	0.9806653677699227	0.8172295490684535	0.9800252860485857	0.00016562562418872737
FreeSpeech_mfcc	0.9999999793856097	0.9999567617144655		0.9999967127843309	0.4249423683574842	0.9999999999999996	0.9986765129037103	0.935719497373118	3.0751620680581203e-07	0.9999999999448478	0.9999803862916435	0.9999999995927662	0.9999730165733384	0.9999999999996242	0.9840969687416762	0.9999999997297279	0.01695386916856775	0.9909941135625129	0.9995993220222047	0.9999999988188265	0.3354544488200075	0.9997288801176871	0.002443218162932272	0.0004071682834279871	0.999999657629261	0.9999878372141486	0.9999999999011662	0.7824360075642767	0.9961512757177216	0.976899137269633	0.9999999998119372	0.999999999990571	0.9999999997454321	0.9999999999995736	0.578035679932039	0.7307017835005231	0.8955924125079641	0.9957416760894033	0.9999999861743418	0.9999974695542947	0.3155809492434024	0.9999999995731942	0.999999150055494	0.9984736894320966	0.07434552452552536	0.9999998719798285	0.9999981133671466	0.9999999658677615	0.31299864850684944
FreeSpeech_dmfcc	0.9684819857554493	0.19927681048233392	3.287215669081707e-06		5.060098972929101e-07	0.9999999999998969	0.042514667791836006	0.005580320440402178	6.856991259547218e-14	0.999997432298034	0.491546710489736	0.9980349098585115	0.5471385057122637	0.9999999490258111	0.034199817850163045	0.9999932066537838	3.400555857861526e-09	0.019168704014501596	0.20610099457840747	0.9830370087960114	2.310738509913174e-06	0.34511051544689153	2.8695095428479713e-11	2.922309508664006e-11	0.968073164116346	0.8899305559926871	0.9993236857470047	0.00048595369900714114	0.08345724618884948	0.020722448494023063	0.9999116640742807	0.9999991496947914	0.9999478982240735	0.9999999852695294	3.996912261002099e-05	0.0002758532394289102	0.004176032804075666	0.08657989596766485	0.9574935004022647	0.6843185631593269	4.270217592903683e-06	0.9953952088445689	0.7912168867441003	0.11201143785898865	3.4239540797108983e-07	0.9197966039293497	0.49264801282328413	0.9169217145936819	7.332676938451882e-06
FreeSpeech_p	0.9999999877965066	0.9998702173893592	0.5750576316425158	0.9999994939901027		0.9999999999999997	0.9976842419167763	0.9796276332471691	2.4874922997561342e-05	0.9999999999991034	0.9999889423766947	0.9999999995479955	0.9999981133277082	0.9999999999998632	0.9971914465459365	0.9999999999978038	0.0786662424242594	0.9949066600444344	0.999519609579135	0.9999999964987848	0.5462587897456711	0.9997414737067786	0.009068149950837623	0.001557881658724307	0.9999999990277701	0.9999997779185216	0.9999999998420133	0.9174552894282418	0.9973227901653415	0.9871998482994919	0.999999999997477	0.9999999999998185	0.999999999998747	0.9999999999995869	0.7266117619016688	0.8724168281400179	0.9468824270677206	0.9994983718675318	0.9999999973543711	0.9999978500846675	0.4930037768801894	0.999999999763175	0.9999977694422268	0.9999536360097545	0.16196688379163748	0.9999992748282837	0.9998370490903852	0.9999995144139082	0.4932979766534395
FreeSpeech_dp	7.99487911088553e-10	8.754097295233878e-12	4.044484391141284e-16	1.0309225044538773e-13	3.1625063645834743e-16		4.148443993980048e-14	1.585616401381554e-14	4.606730249888115e-18	1.1679801073064316e-06	1.7026256280505827e-11	3.101541980610222e-08	3.975549055074724e-12	5.876762709134565e-06	6.7630100972036634e-15	2.2475943651322024e-06	2.465158886742012e-17	1.3861159458323857e-13	9.338195965868001e-14	3.2164740792856048e-09	1.439275781253248e-16	2.2286251960956053e-11	2.497036018282578e-17	1.321838240747452e-17	3.2017778572882497e-09	1.5078269810209904e-09	1.2421941864418817e-06	9.214190787672506e-15	4.649166056118203e-14	1.929071885643881e-13	2.4330312440519294e-08	1.0946771533599558e-05	2.9771110186447024e-07	3.4808571579410365e-05	2.1461479594161297e-17	2.733292053239942e-16	8.30228651273612e-15	2.1419828453970785e-14	4.050556241405027e-11	4.490464433919946e-11	1.8303143643632838e-16	2.0561364107907475e-11	3.7999865342325385e-11	3.3474356726187945e-14	3.806519565195807e-17	1.163799970355898e-09	2.462882376275511e-12	1.3659713825699364e-09	2.015534166861814e-16
FreeSpeech_e	0.9997905664554891	0.6891015985366562	0.0013234870962896702	0.957485332208164	0.0023157580832236613	0.9999999999999585		0.15181081306993272	3.3513418445792475e-10	0.9999998434402381	0.9640955865728986	0.9999717393443278	0.9592708261438945	0.9999999985113075	0.3685199137794254	0.9999997965237962	2.8962320024340537e-06	0.3671741619016258	0.800281570735153	0.999841514107607	0.0011284594844785042	0.8448537232444743	5.556511513193064e-07	1.6239179471751782e-08	0.997087851374297	0.9810088240757749	0.9999892396913213	0.04647921653213884	0.5080129584336925	0.22866883549019196	0.9999987017965877	0.999999881731454	0.999999035731765	0.9999999970615184	0.005419034857780696	0.033758504622742755	0.09127396218452816	0.5043753842556629	0.9997034561227042	0.9796820501896034	0.00027407340770443434	0.9999993945680036	0.9906117602731037	0.6793158014301668	3.0733674704777303e-05	0.9987834040529688	0.8854304044280851	0.9978772481394952	0.0037928996753095684
FreeSpeech_de	0.999977699030241	0.9440461261684445	0.06428050262688204	0.9944196795595979	0.020372366752830984	0.9999999999999841	0.8481891869300673		2.6882079035690696e-09	0.9999999978414157	0.9718852522658691	0.9999991228965899	0.9894372123966717	0.9999999999645502	0.7541684934044458	0.9999999926607611	0.0008453055520570853	0.7092835706412295	0.9840569829604805	0.9999842284968825	0.018637466704840584	0.9834180739131814	1.193578059378166e-05	3.759186033236393e-07	0.9999426004827459	0.9996375751589047	0.9999994161753671	0.19271972811248606	0.8491071777804692	0.6809512278567293	0.999999709577067	0.9999999953287843	0.9999999336179368	0.9999999999754887	0.062428744829671735	0.16748842842523465	0.37523766212002296	0.9082475768346483	0.999908001952937	0.9996168719529186	0.009871872084483282	0.9999887700693018	0.9976319607537816	0.868956866610451	0.00204743921866609	0.9998743814205479	0.9885055991981078	0.9993891439425852	0.009310884384386962
FreeSpeech_pf	0.9999999999999858	0.9999999998704784	0.9999996924837932	0.9999999999999314	0.9999751250770025	1.0	0.9999999996648659	0.9999999973117921		0.9999999999999996	0.9999999999920086	0.9999999999999982	0.9999999999993521	0.9999999999999999	0.9999999997509278	0.9999999999999997	0.9995980712169096	0.9999999998528417	0.9999999999421691	0.9999999999999992	0.9999826327779049	0.9999999999838738	0.9582047632514322	0.8781077880990957	0.9999999999999957	0.9999999999999561	0.9999999999999986	0.9999995784773997	0.999999999898958	0.9999999998008269	0.9999999999999983	0.9999999999999999	0.9999999999999998	1.0	0.9999973571141643	0.9999992476670918	0.9999998400704132	0.9999999999950306	0.9999999999999977	0.9999999999999902	0.9998518048347669	0.9999999999999974	0.9999999999995914	0.9999999999891649	0.9992534524187123	0.9999999999999953	0.999999999999404	0.9999999999999887	0.9998698394686404
FreeSpeech_dpf	0.00643457464707607	9.917522974684946e-06	5.5152183333654394e-11	2.5677019660453244e-06	8.9659777714259e-13	0.9999988320198927	1.565597619503742e-07	2.1585842730070915e-09	4.0291939970228987e-16		4.2846003343142104e-05	0.056099415433536456	1.7811199976927314e-05	0.9322393021354055	6.08993191079931e-10	0.38527865824337937	7.788855973350797e-13	2.988673846301136e-08	8.088247239813704e-07	0.015457184498118434	1.803918963401133e-11	9.931711364351175e-05	3.5097513005897055e-15	6.9770265262828e-15	0.0010308401085642187	0.0006425121894804448	0.11749059815666807	5.258809608804518e-09	3.7564350691295965e-08	6.080539835839818e-08	0.05527641841712082	0.48141724815186493	0.08946551135630376	0.8961216167436775	1.1703254256499322e-10	1.0664401813295434e-10	6.139978601996156e-09	1.1206805505755248e-08	0.0002085106027384733	9.04856315312688e-05	1.5934988782160617e-11	0.007970341616104205	0.00025904117718248803	1.0680239682769845e-07	6.430742083087177e-14	0.0011580778596128193	1.248147468583154e-05	0.0010367145338216425	4.565946539928426e-12
FreeSpeech_ef	0.9567108402941132	0.29873905420457714	1.9613708356483408e-05	0.508453289510264	1.105762330536913e-05	0.9999999999829737	0.035904413427101406	0.02811474773413089	7.991431937635843e-12	0.9999571539966569		0.9968660095424139	0.5297083196162435	0.9999986339465724	0.062427241934138955	0.9998903836142219	2.58297713103521e-09	0.04622889248979509	0.28993509419763724	0.9883925644479299	1.1879118364857557e-05	0.418630372653758	1.5135508040873184e-08	4.0240694330728375e-10	0.9334392808634805	0.889433009776921	0.9973255380002152	0.0007585848836779059	0.11267290310280137	0.02661958403314644	0.999703019006718	0.9999613653345752	0.9996064615996066	0.999997859364132	6.357845454737792e-05	0.0006837925084158834	0.005373300651238311	0.138173068582788	0.9223716083713017	0.7199487409516228	7.581703416906159e-06	0.9995048404665936	0.7882584880011325	0.23980951669250472	4.5537856742016046e-07	0.929742062637077	0.44206105273339286	0.9709509578672251	2.391741878625801e-05
FreeSpeech_def	0.19247208664075244	0.0004632937065893093	4.0723377924056107e-10	0.0019650901414885414	4.520045446522769e-10	0.9999999689845802	2.8260655672133284e-05	8.771034101667736e-07	1.7789078094439193e-15	0.9439005845664635	0.0031339904575861163		0.0011421654238891181	0.9983231023704804	1.798191975172479e-05	0.8982802992482173	2.638717986365643e-12	2.5344302047663206e-06	0.00038025365725864036	0.32124856722005635	4.030015853776101e-09	0.00771361176816315	2.1630254495369749e-13	6.195088631492118e-13	0.17421017073845385	0.06362219633499137	0.7015025103942664	1.1910131500128186e-08	3.0105125518689505e-05	5.659655175438918e-07	0.76823655151302	0.9800111328413691	0.9037747810122866	0.9975897276985219	1.5293618203125715e-09	5.22011779480689e-08	1.9226906430730548e-06	2.867051174158042e-05	0.0637061406121781	0.017040778571785768	1.412960672144118e-10	0.33000210828959603	0.06700864826996229	0.00011428495917195194	3.243551137007987e-12	0.1268538206534669	0.0026059564475790853	0.13971902639932837	6.781226501869505e-10
FreeSpeech_pe	0.9437051266970653	0.21932711478604688	2.698342666161844e-05	0.45286149428773625	1.8866722918709227e-06	0.9999999999960244	0.04072917385610551	0.010562787603328324	6.479478601271539e-13	0.9999821888000231	0.4702916803837565	0.9988578345761109		0.9999998484743312	0.0070581303045037114	0.9999629237643688	5.7653583699027554e-09	0.02508707192926682	0.2460068839667523	0.9770184248982818	6.674511514158074e-06	0.34918960883871775	8.963381137352229e-11	5.910295089811942e-10	0.9767833436888587	0.8730204527727017	0.999871077474853	0.00038336442617360283	0.08044170662162586	0.013118603725075211	0.9998185941058731	0.9999985302883375	0.9998391069058598	0.999999757203615	4.0337614290013025e-05	0.00011307281940137903	0.002531865440587983	0.0702928632828323	0.9230923214823533	0.6596223540875714	1.8712237549665342e-06	0.994889830634022	0.740030709502032	0.13013678882174368	4.177950768845901e-07	0.8990534596786104	0.3340390252137366	0.9417288218798198	6.724743377358119e-06
FreeSpeech_dpe	8.321927120118235e-05	1.007688651931464e-07	3.757925952019077e-13	5.097418885975349e-08	1.3683421178571338e-13	0.9999941232372909	1.4886925532393412e-09	3.544979085739001e-11	9.942686738591975e-17	0.06776069786459453	1.3660534275552547e-06	0.0016768976295196227	1.515256688372771e-07		8.630665135991843e-11	0.11065179893750543	3.45547586690035e-15	1.9627334151137766e-11	8.139194783814473e-09	0.0008793612060246967	1.2024803980348699e-12	4.4226289923561103e-07	1.638359645870588e-16	8.29423464339159e-17	2.781526239757592e-05	6.0243367998016024e-05	0.03464649570173665	1.5396639289143647e-11	5.51364683520608e-10	1.2321611660806694e-09	0.002115431422962793	0.18242194313353288	0.01650238221165924	0.533400010587031	4.2491285930341383e-13	9.691032579788734e-13	3.875863879818452e-11	1.9810985373408008e-10	7.305929547735785e-06	5.14366007949723e-06	5.245967486955757e-13	0.00032197956406961406	1.1340886995931275e-06	1.4925871535172368e-10	6.949365338692509e-16	5.610439643701324e-05	9.845330892121563e-07	3.464917695441754e-05	4.233045204179141e-14
FreeSpeech_pef	0.9998340711893683	0.8091356777664844	0.01590303125832379	0.965800182149837	0.0028085534540635173	0.9999999999999932	0.6314800862205746	0.2458315065955542	2.4907222265917155e-10	0.9999999993910068	0.937572758065861	0.9999820180802482	0.9929418696954962	0.9999999999136934		0.9999999759468516	0.00011001454256080882	0.5389746371745	0.8694439933618172	0.9999460189746322	0.002012965763844073	0.9185762713450418	2.4171923731756833e-07	1.0045226345917892e-07	0.9998861960021284	0.9991809389859553	0.9999988001901774	0.09232624860803551	0.7215967591289754	0.40543808732266506	0.9999999259113234	0.9999999989099181	0.9999999265402431	0.9999999999744388	0.00577333058526869	0.030049047665191998	0.18582613741920728	0.7513279484174711	0.9996419135814706	0.996821022968611	0.0027580661812980525	0.9999840620069899	0.996882363496746	0.7644415232476369	0.00027407386096859097	0.9993870911172439	0.9647675395863734	0.9995748258835373	0.007295696816600014
FreeSpeech_dpef	0.008409100438567775	1.4114594401233197e-05	2.7027215262113317e-10	6.793346216277787e-06	2.196254830869992e-12	0.9999977524056348	2.034762038245123e-07	7.339238907428846e-09	2.849583665827784e-16	0.6147213417566206	0.00010961638577811213	0.10171970075178272	3.707623563119608e-05	0.8893482010624946	2.4053148309596294e-08		4.849237058328082e-14	2.1284044983042127e-08	8.3524786577827e-07	0.010958681845514132	4.943955693054898e-12	4.009650083710544e-05	7.365380769892536e-15	6.625810116094078e-15	0.0031844595395399554	0.0011338008229640896	0.11885980370026744	2.140640979278035e-09	3.7059567695414803e-07	3.4204778083855954e-08	0.060977630106854516	0.641007130083167	0.2082100074090794	0.9434963785368076	4.3692085758035184e-11	1.240020819903953e-09	1.0183521370551177e-08	2.94938331830089e-08	0.000513333191072447	0.00014977580424092247	1.6299055977913427e-11	0.011643542958413668	0.0001739622082630865	1.977373594116623e-07	5.30725422862284e-14	0.0022263806071108156	7.208037045847702e-05	0.004905435999929405	1.6324691840045583e-11
FreeSpeech_tv	0.9999999999780246	0.9999999781627361	0.9830461308314322	0.9999999965994442	0.9213337575757405	1.0	0.9999971037679976	0.9991546944479429	0.0004019287830904201	0.9999999999992211	0.9999999974170228	0.9999999999973613	0.9999999942346416	0.9999999999999966	0.9998899854574392	0.9999999999999515		0.9999940348537133	0.9999989205458345	0.9999999999995293	0.903500530140386	0.9999999618580119	0.08221336537873375	0.03902720680133936	0.9999999997711774	0.999999999337253	0.9999999999999097	0.9986926961273821	0.9999994557638585	0.9997818760625042	0.9999999999992851	0.9999999999999707	0.9999999999998299	0.999999999999998	0.9775927416116135	0.9879522104818412	0.9983641824894139	0.9999870072309496	0.9999999999960776	0.99999999561565	0.9255992502171263	0.9999999999992137	0.999999994968232	0.9999995694782918	0.6235148023763503	0.9999999998351369	0.9999999924443032	0.9999999999150492	0.9083442669045831
FreeSpeech_dtv	0.99991245224103	0.9103001059063336	0.009005886437487075	0.9808312959854985	0.005093339955565619	0.9999999999998613	0.6328258380983742	0.2907164293587705	1.471582748091716e-10	0.9999999701132616	0.9537711075102049	0.9999974655697952	0.9749129280707332	0.9999999999803727	0.4610253628255	0.999999978715955	5.965146286747296e-06		0.880768733639016	0.9999871286227102	0.005621237612007989	0.9135928157197639	3.389692966636616e-08	4.209351506655492e-09	0.999885720622891	0.9989902750337415	0.9999986837046492	0.06514351128289028	0.8313161511112838	0.3513944658735392	0.999999542266916	0.9999999997602992	0.999999723869309	0.9999999999039016	0.03785279901094165	0.045456838319032765	0.18162388070229318	0.8172768046497392	0.9997485948403497	0.9924926918118229	0.0018091165743743562	0.9999764863760267	0.9936358805896276	0.7904366971384976	3.4946896227164504e-05	0.99973738327648	0.9476556702537272	0.9998170614665035	0.007939546132201696
FreeSpeech_hnr	0.9953539818806492	0.5253613155525045	0.00040067797779526614	0.7938990054215925	0.0004803904208649578	0.9999999999999066	0.19971842926484695	0.015943017039519457	5.783089333846846e-11	0.999999191175276	0.7100649058023627	0.9996197463427413	0.7539931160332477	0.9999999918608052	0.13055600663818284	0.9999991647521342	1.079454165540866e-06	0.11923126636098402		0.9936071094015271	0.0003493497253753536	0.6825220779479989	7.408444143525184e-08	1.0369752374068599e-09	0.9917939217487709	0.9765357445350916	0.9998384128056436	0.013083836104119458	0.35776847016920754	0.07098703625315397	0.9999432979251005	0.9999990580697995	0.9999903734399683	0.9999999804579209	0.0006960097572440579	0.005975946060248831	0.021467386114706225	0.2767160945020801	0.994091556898728	0.9482714959727472	9.034171541559717e-05	0.999144644301847	0.910237376314208	0.3752052638722604	7.255167545486965e-07	0.9888971783278355	0.6724543218812118	0.9855940755866179	0.00011984153584221182
FreeSpeech_cpp	0.48871311981113763	0.005201022759451795	1.1811734436847695e-09	0.01696299120398856	3.5012152540191368e-09	0.9999999967835259	0.00015848589239294907	1.5771503117526165e-05	7.744679528189524e-16	0.9845428155018816	0.011607435552070059	0.6787514327799437	0.022981575101718152	0.9991206387939753	5.398102536777333e-05	0.9890413181544858	4.707159491444597e-13	1.2871377289739385e-05	0.006392890598472881		3.6883987563987214e-08	0.012779480979519024	2.1450194509510547e-12	2.4777025943174403e-13	0.37387284087802464	0.209953488238303	0.7980917881073124	1.7861844862261522e-07	0.00012952209069368888	6.797022934561625e-06	0.8728676382382008	0.9942296530956145	0.9435897032922805	0.9987677074530964	8.281602812719659e-09	1.2443793714242762e-06	6.141779748924429e-07	0.0006469198786924987	0.23950313288192054	0.05781681626205051	7.998712082548102e-10	0.6077259470607443	0.11157454073150475	0.0006448314753878139	3.009408221398623e-10	0.23471036846920912	0.011916260632178783	0.23656436897448918	3.3618901826536684e-09
FreeSpeech_creak	0.9999999148329466	0.9992875126972983	0.6645455511799925	0.9999976892614901	0.45374121025432895	0.9999999999999999	0.9988715405155215	0.9813625332951594	1.7367222095064306e-05	0.9999999999819608	0.9999881208816351	0.9999999959699841	0.9999933254884859	0.9999999999987975	0.997987034236156	0.9999999999950561	0.09649946985961405	0.994378762387992	0.9996506502746246	0.9999999631160125		0.9996951679395905	0.008931069753403145	0.0023299281169596136	0.9999998778952769	0.9999994861330836	0.9999999996319182	0.8582721864256444	0.9988041288022438	0.9840252696577323	0.9999999999442828	0.9999999999972983	0.9999999999171617	0.9999999999999931	0.7818116377379354	0.8915843057960507	0.9597842100405446	0.9995224322673402	0.9999999896613174	0.9999981795762809	0.6192895036799475	0.9999999984494152	0.9999993864938304	0.9993911276199319	0.1357612849254281	0.9999999502899417	0.99984089796493	0.9999993339598829	0.382159651288026
FreeSpeech_pcpp	0.9747495106315908	0.3797759077529847	0.0002711198823128828	0.6548894845531085	0.0002585262932213968	0.9999999999777137	0.15514627675552572	0.016581926086818653	1.612615648865396e-11	0.9999006828863565	0.581369627346242	0.9922863882318369	0.6508103911612823	0.9999995577371008	0.08142372865495812	0.9999599034991629	3.8141988146263903e-08	0.08640718428023608	0.3174779220520011	0.987220519020481	0.0003048320604095875		6.064947344749352e-07	3.6930155482979117e-09	0.9714069141756019	0.8979489915678964	0.9983635386196793	0.006950162048270861	0.17701002576213237	0.06726560797202775	0.9991960148044857	0.9999751256739967	0.9995459549695089	0.9999963161775939	0.0005262752797005495	0.003559681205115983	0.01386077513659158	0.166469784788897	0.9440827375978494	0.7827166435863946	5.589342748140817e-05	0.9915134633082223	0.8172417324077292	0.17160138673467312	8.175689737827661e-06	0.9508602448534536	0.5163088495122272	0.9441111285570554	0.00022694947993841003
FreeSpeech_phnr	0.9999999999976044	0.9999999855207745	0.9975567818370678	0.999999999971305	0.9909318500491624	1.0	0.9999994443488487	0.9999880642194062	0.04179523674856779	0.9999999999999964	0.9999999848644919	0.9999999999997837	0.9999999999103661	0.9999999999999999	0.9999997582807627	0.9999999999999927	0.9177866346212662	0.9999999661030703	0.9999999259155585	0.9999999999978549	0.9910689302465968	0.9999993935052656		0.29150591594555814	0.9999999999995396	0.9999999999507142	0.9999999999997431	0.999931742042848	0.9999996725185247	0.999997594908364	0.9999999999999636	0.9999999999999932	0.9999999999999329	0.9999999999999988	0.9993387697126425	0.999446760172193	0.99981981682461	0.9999998534201274	0.999999999998736	0.9999999999344488	0.9890450159861276	0.9999999999921001	0.9999999998887102	0.9999999345089992	0.9199677905196595	0.9999999998964261	0.9999999989126748	0.9999999999736079	0.9861807284131325
FreeSpeech_phnrcpp	0.999999999999869	0.9999999982712625	0.999592831716572	0.9999999999707769	0.9984421183412757	1.0	0.9999999837608206	0.9999996240813966	0.12189221190090421	0.999999999999993	0.999999999597593	0.9999999999993805	0.9999999994089704	0.9999999999999999	0.9999998995477365	0.9999999999999933	0.9609727931986607	0.9999999957906485	0.9999999989630247	0.9999999999997522	0.9976700718830404	0.9999999963069844	0.7084940840544418		0.9999999999995157	0.9999999999755604	0.9999999999999919	0.9999535898155589	0.9999998265912887	0.9999997541882423	0.9999999999999941	0.9999999999999986	0.9999999999999938	0.9999999999999998	0.9998554831034785	0.9999784003444536	0.9999969823776591	0.9999999708711431	0.999999999999788	0.9999999999417888	0.9974179600943502	0.9999999999999506	0.9999999999974946	0.9999999896514082	0.9740232371036566	0.999999999985395	0.9999999997283485	0.9999999999962444	0.9980458544380792
FreeSpeech_pehnrcpp	0.5694462366729832	0.007379756212385028	3.423707389824709e-07	0.031926835883654	9.722298849561177e-10	0.9999999967982222	0.0029121486257029966	5.739951725414346e-05	4.274875829683052e-15	0.9989691598914358	0.0665607191365195	0.8257898292615462	0.02321665631114131	0.9999721847376024	0.00011380399787169473	0.9968155404604601	2.2882267166676e-10	0.00011427937710897941	0.008206078251229074	0.6261271591219754	1.221047231291954e-07	0.02859308582439809	4.603917650366861e-13	4.84235723269328e-13		0.2534404196003291	0.8938565584588982	1.8465502592770542e-06	0.00044370035320481977	0.0002690448948818742	0.9547679345998811	0.9994876966163858	0.9858223077600562	0.9999581922428034	2.2920830459290857e-07	1.0334747065151186e-07	1.0131393786062166e-05	0.0009225649055891445	0.3917152638482303	0.0998317399552433	7.767760107286229e-09	0.6143939667933194	0.12072173652401219	0.0018265537577174344	6.232303880553246e-11	0.3954650048609115	0.02681575965490074	0.4256700144551631	1.4420971961891883e-07
FreeSpeech_ehnrcpp	0.7730388215135224	0.058387809917259975	1.2162785851343609e-05	0.11006944400731283	2.2208147837509983e-07	0.999999998492173	0.01899117592422506	0.000362424841095303	4.382085126067778e-14	0.9993574878105196	0.11056699022307898	0.9363778036650087	0.12697954722729837	0.999939756632002	0.000819061014044757	0.9988661991770359	6.627470199234597e-10	0.0010097249662585472	0.023464255464908358	0.790046511761697	5.138669163662182e-07	0.10205100843210357	4.928582942993839e-11	2.4439561707921544e-11	0.746559580399671		0.9802816792581318	4.574266502549896e-05	0.007596795066222964	0.0018634614073616427	0.9880936862765732	0.9998451248353347	0.9968863599605872	0.9999985859987884	3.836627870660987e-06	4.298462012819182e-06	0.00022583052383487126	0.005609845373752199	0.5292176031982138	0.233494549677712	8.353106684894773e-07	0.8243446801037224	0.35238167874523885	0.01026908358856534	3.4653836566967622e-09	0.5822073007843456	0.06309538645422423	0.6788096488031896	5.506186557567057e-07
FreeSpeech_ecpp	0.14314129178733626	5.6245684623493924e-05	9.883381301930505e-11	0.0006763142529953257	1.579867801452318e-10	0.9999987578058136	1.0760308678721933e-05	5.838246329139968e-07	1.4718859271394415e-15	0.8825094018433319	0.0026744619997847827	0.29849748960573363	0.0001289225251469916	0.9653535042982634	1.1998098226508427e-06	0.8811401962997325	9.02877694242434e-14	1.3162953507872266e-06	0.0001615871943563881	0.20190821189268754	3.68081765879514e-10	0.0016364613803206466	2.569205712622487e-13	8.058430107597651e-15	0.10614344154110184	0.019718320741868172		6.8966716177817776e-09	1.0439553048485301e-05	2.5665769763734768e-06	0.5919115643486876	0.9509735207386267	0.7099878694001732	0.9896963703607089	6.80352814977474e-10	7.859003454350564e-09	1.5898111913757448e-07	1.1560266081406533e-05	0.022491384644917352	0.0054219363556776935	8.561913479467561e-12	0.2341139795762857	0.019229505994248376	5.961393988456511e-05	2.2588654559872293e-13	0.06958812296206372	0.0009313397805864108	0.07400816542782258	9.751050674435604e-10
FreeSpeech_dhnr	0.9999956873023368	0.9957957036012288	0.21756399243572327	0.9995140463009928	0.08254471057175816	0.9999999999999908	0.9535207834678612	0.807280271887514	4.2152260030343773e-07	0.9999999947411904	0.9992414151163221	0.9999999880898685	0.9996166355738264	0.9999999999846033	0.9076737513919645	0.999999997859359	0.0013073038726178808	0.9348564887171097	0.9869161638958805	0.9999998213815514	0.1417278135743556	0.9930498379517292	6.825795715203545e-05	4.641018444107256e-05	0.9999981534497407	0.9999542573349745	0.9999999931033284		0.9825134140610519	0.8215011353522094	0.9999999945322124	0.9999999998773214	0.9999999985705189	0.9999999999928255	0.2072135965857584	0.43264334734624504	0.5	0.9720385322402771	0.9999983649778045	0.9997355118520671	0.10168924566495552	0.9999999212520809	0.9999477773020179	0.9834627790102775	0.005431713553537033	0.9999460941925881	0.998423679546324	0.99997186357384	0.10369897670420858
FreeSpeech_dcpp	0.9988373934717463	0.6841421699498271	0.003848724282278492	0.9165427538111506	0.002677209834658461	0.9999999999999535	0.49198704156630746	0.15089282221953082	1.0104198437303731e-10	0.9999999624356493	0.8873270968971987	0.9999698948744813	0.9195582933783741	0.9999999994486353	0.27840324087102464	0.9999996294043231	5.442361414696252e-07	0.16868384888871624	0.6422315298307925	0.9998704779093063	0.0011958711977562337	0.8229899742378677	3.2748147523599214e-07	1.734087112974881e-07	0.9995562996467952	0.992403204933777	0.9999895604469515	0.017486585938948116		0.24011349347310734	0.9999978185403566	0.9999999703794864	0.9999995304402193	0.9999999969112775	0.00491845868902513	0.021858721891422146	0.026696646826430952	0.596214791177339	0.9963486945755136	0.9730187834693609	0.0001228727417713309	0.9999663176175355	0.9794560043829669	0.6246468567660263	6.239682510490628e-06	0.9988631844338355	0.8807158351091992	0.9970402574478583	0.0019180702243772655
FreeSpeech_dcreak	0.9999498811460107	0.9424039486456478	0.023100862730367027	0.979277551505977	0.012800151700508125	0.999999999999807	0.771331164509808	0.31904877214327065	1.9917316801673303e-10	0.9999999391946016	0.9733804159668535	0.9999994340344824	0.9868813962749248	0.9999999987678388	0.5945619126773349	0.9999999657952219	0.00021812393749577624	0.6486055341264608	0.929012963746846	0.9999932029770654	0.01597473034226775	0.9327343920279723	2.40509163598136e-06	2.458117576781069e-07	0.9997309551051181	0.9981365385926384	0.9999974334230236	0.17849886464779063	0.7598865065268927		0.9999991094779365	0.9999999920781151	0.9999992148770815	0.9999999995958736	0.027872661621970725	0.12101956215101739	0.1910775352570223	0.8347753891686378	0.999876761593517	0.9992452517326043	0.0051196917429974925	0.9999768747006677	0.9989442282525229	0.856022655540406	8.493447113844936e-05	0.9998947786687494	0.9803914436434917	0.999285829328282	0.011887170133313944
FreeSpeech_dpcpp	0.10184784422817872	6.822924967192982e-05	1.8806278282437025e-10	8.833592571937769e-05	2.52297909842023e-12	0.9999999756696876	1.2982034122840997e-06	2.9042293302660226e-07	1.7182365687972073e-15	0.9447235815828792	0.0002969809932820426	0.23176344848698005	0.00018140589412680047	0.9978845685770372	7.408867666351466e-08	0.9390223698931455	7.148759536755312e-13	4.5773308403817405e-07	5.6702074899476006e-05	0.1271323617617992	5.5717199038962896e-11	0.0008039851955143279	3.6360958825716493e-14	5.879663846630521e-15	0.04523206540011894	0.011906313723426735	0.4080884356513123	5.467787573279919e-09	2.1814596433447424e-06	8.905220634915802e-07		0.9730095764724661	0.6389849153443048	0.9973885797726549	4.5410212922078365e-10	7.695191539734174e-10	1.1479026859347194e-07	4.1262989479870834e-07	0.009255494702452112	0.001940464690928124	2.2156810108686965e-11	0.0865141789509451	0.004875205773873884	2.6887737951709506e-06	5.110806676226853e-14	0.04643535866982245	0.001749818149605015	0.03279857268884673	1.4103074390826175e-11
FreeSpeech_dphnr	0.005516475846798838	2.9801598900388253e-06	9.429052543582226e-12	8.503052085908991e-07	1.814946479593657e-13	0.9999890532284664	1.1826854590824913e-07	4.671215705171109e-09	1.5023634146737005e-16	0.5185827518481351	3.863466542475058e-05	0.01998886715863094	1.4697116625359233e-06	0.8175780568664671	1.0900819362642021e-09	0.358992869916833	2.93263063841945e-14	2.39700818598947e-10	9.419302004912678e-07	0.005770346904385445	2.7017597449789206e-12	2.4874326003324907e-05	6.793833862546271e-15	1.3955963704916776e-15	0.0005123033836141898	0.00015487516466522642	0.049026479261373275	1.226786917796535e-10	2.9620513620116223e-08	7.92188492354952e-09	0.026990423527533884		0.08619325487759488	0.7893537711149317	1.092221045058361e-11	2.3493220280077044e-11	9.437099753041699e-09	1.679419941496115e-08	5.099820964145338e-05	4.526374840979302e-05	6.239777704329362e-12	0.012771281941885043	5.0183732583824824e-05	9.837532152903083e-08	2.192452172245079e-14	0.001367945850150527	1.2510288222116403e-05	0.0017530817767145033	7.640567335963052e-12
FreeSpeech_dphnrcpp	0.07361715494087016	2.9003982939043825e-05	2.545678881588404e-10	5.2101775926475295e-05	1.2529804655378425e-12	0.9999997022888981	9.642682350333668e-07	6.638206316057935e-08	2.281136367568634e-16	0.9105344886436962	0.00039353840039340113	0.09622521898771341	0.00016089309414030152	0.9834976177883408	7.345975696791274e-08	0.7917899925909206	1.7005450069184729e-13	2.7613069095037593e-07	9.626560031719167e-06	0.05641029670771943	8.283826936548612e-11	0.000454045030491042	6.705441256086639e-14	6.213644096936964e-15	0.014177692239943761	0.0031136400394128757	0.2900121305998268	1.429481038065764e-09	4.695597806862212e-07	7.851229184102615e-07	0.3610150846556952	0.9138067451224051		0.9918124526888873	2.86911312003909e-10	4.931360011120633e-10	3.038420222612914e-07	3.441913981442812e-07	0.004266016456738303	0.001370997324547867	3.2939384397103214e-12	0.08945974073279966	0.0017221436068978562	3.7456648280613577e-06	2.4013440428248783e-14	0.015004879773220512	0.0008061000208464114	0.03283608067978726	3.938733740530894e-11
FreeSpeech_dpehnrcpp	0.0003956014841959178	3.1290315851722386e-07	4.264394450289671e-13	1.473047059898289e-08	4.1307734609677847e-13	0.9999651914284206	2.9384815246056388e-09	2.451132446158061e-11	1.8328834600879798e-17	0.10387838325632248	2.1406358679615633e-06	0.002410272301478017	2.427963849920864e-07	0.46659998941296904	2.5561265045701874e-11	0.056503621463192426	1.969819732125731e-15	9.609829616881312e-11	1.9542079114775978e-08	0.001232292546903655	6.867831866691097e-15	3.683822406098864e-06	1.1942495819611182e-15	1.6792819073786196e-16	4.1807757196647554e-05	1.414001211609407e-06	0.010303629639291047	7.1744441859964884e-12	3.0887224873098194e-09	4.0412634793199827e-10	0.002611420227345102	0.2106462288850683	0.008187547311112712		5.910202660387048e-14	3.290800595992129e-14	3.183107892872909e-10	2.0092941925381102e-10	4.059493293461043e-06	8.95591996089761e-07	6.021664665833321e-14	0.0004928790163722785	1.2917905457723932e-05	1.766303872267731e-09	9.828608881075388e-15	3.8679535740852106e-05	9.249167076428434e-07	0.00010553631817092999	1.8851979152493416e-13
FreeSpeech_dehnrcpp	0.9999999006671101	0.9988273846389034	0.42196432006796103	0.9999600308773899	0.27338823809833124	1.0	0.9945809651422193	0.9375712551703282	2.64288583576421e-06	0.9999999998829675	0.9999364215454526	0.9999999984706381	0.99995966238571	0.9999999999995751	0.9942266694147313	0.999999999956308	0.022407258388386548	0.9621472009890584	0.999303990242756	0.9999999917183972	0.21818836226206467	0.9994737247202995	0.0006612302873575382	0.0001445168965215499	0.9999997707916954	0.9999961633721294	0.9999999993196472	0.7927864034142416	0.9950815413109748	0.9721273383780292	0.9999999995458979	0.9999999999890777	0.9999999997130887	0.9999999999999409		0.7092002846317444	0.8529457087111677	0.9974429591897759	0.9999998975467984	0.9999945088341734	0.18892858012976033	0.9999999993433918	0.999999832054229	0.998489971679916	0.056497743946122225	0.9999995459361204	0.9998522312901935	0.9999989451485427	0.2966990195586205
FreeSpeech_decpp	0.99999873785129	0.9937458551417696	0.26929821649947694	0.9997241467605711	0.12758317185998214	0.9999999999999998	0.9662414953772572	0.8325115715747653	7.523329082438804e-07	0.999999999893356	0.9993162074915841	0.9999999477988221	0.9998869271805986	0.9999999999990309	0.969950952334808	0.9999999987599791	0.012047789518158778	0.9545431616809672	0.9940240539397511	0.9999987556206286	0.10841569420394925	0.996440318794884	0.000553239827806925	2.159965554640101e-05	0.9999998966525293	0.9999957015379872	0.9999999921409966	0.5673566526537549	0.9781412781085779	0.8789804378489826	0.9999999992304809	0.9999999999765068	0.999999999506864	0.9999999999999671	0.2907997153682555		0.6361367188924185	0.9803566221303636	0.9999947056318256	0.9999207805240908	0.08416717481052144	0.99999997543864	0.9999832763586053	0.9917983569046184	0.026262516431534298	0.9999910434959534	0.9993349867369798	0.9999427352696735	0.10174679646859486
Rainbow_f	0.999988307893545	0.9774619736645963	0.10440758749203594	0.9958239671959244	0.053117572932279374	0.9999999999999917	0.9087260378154718	0.624762337879977	1.5992958676079084e-07	0.9999999938600214	0.9946266993487617	0.999998077309357	0.997468134559412	0.9999999999612413	0.8141738625807927	0.9999999898164786	0.0016358175105860412	0.8183761192977068	0.9785326138852938	0.9999993858220251	0.04021578995945539	0.9861392248634084	0.00018018317538999253	3.0176223408782333e-06	0.999989868606214	0.9997741694761652	0.9999998410188808	0.5	0.9733033531735691	0.8089224647429777	0.9999998852097314	0.9999999905629002	0.9999996961579778	0.9999999996816892	0.1470542912888323	0.3638632811075815		0.9220765338873799	0.9999565708329566	0.9996228295707338	0.06987119218328547	0.9999998410081559	0.9996753242265698	0.9679838982999023	0.008203029780565257	0.9999453898659525	0.9982819133616011	0.9999148564644271	0.04185499870526809
Rainbow_df	0.9987370936247711	0.6667767134746121	0.004258323910596611	0.9134201040323351	0.0005016281324682645	0.9999999999999786	0.4956246157443371	0.0917524231653517	4.969375294742811e-12	0.9999999887931945	0.861826931417212	0.9999713294882584	0.9297071367171676	0.9999999998018901	0.24867205158252897	0.9999999705061668	1.2992769050411868e-05	0.18272319535026083	0.7232839054979199	0.9993530801213075	0.00047756773265987665	0.833530215211103	1.4657987257628947e-07	2.912885683989566e-08	0.9990774350944108	0.9943901546262478	0.9999884397339186	0.027961467759722893	0.403785208822661	0.16522461083136214	0.9999995873701052	0.9999999832058006	0.9999996558086018	0.9999999997990706	0.002557040810224106	0.019643377869636405	0.07792346611262017		0.9988593964013615	0.9806485970524431	0.0004970340310170169	0.9999168210022699	0.9683372884437456	0.6034861486120859	9.815176078834517e-06	0.9984116343541338	0.9098556756252152	0.9975146379823387	0.0009752909131622424
Rainbow_mfcc	0.6712363764931373	0.005977923030637411	1.382565814902842e-08	0.04250649959773532	2.6456289577391045e-09	0.9999999999594944	0.0002965438772958794	9.199804706290247e-05	2.2839441836661678e-15	0.9997914893972615	0.07762839162869825	0.936293859387822	0.07690767851764672	0.9999926940704522	0.0003580864185293617	0.9994866668089275	3.922377689900198e-12	0.0002514051596502344	0.005908443101272005	0.7604968671180794	1.0338682548934505e-08	0.055917262402150586	1.2640391442770952e-12	2.1209128490984125e-13	0.6082847361517697	0.47078239680178624	0.9775086153550826	1.635022195551957e-06	0.0036513054244864574	0.00012323840648293123	0.9907445052975479	0.9999490017903585	0.9957339835432617	0.9999959405067066	1.0245320160217523e-07	5.294368174430767e-06	4.342916704341511e-05	0.001140603598638518		0.22728070841286285	1.7225196437837595e-09	0.9160550648457002	0.2165405043807782	0.001503723427181074	2.9800053495979965e-10	0.6266812968856441	0.05896594325987724	0.4435010249509351	9.688293966314604e-08
Rainbow_dmfcc	0.8420190643501146	0.07306249134988214	2.5304457053146444e-06	0.31568143684067307	2.149915332544167e-06	0.9999999999550954	0.02031794981039663	0.00038312804708137997	9.776903228381902e-15	0.9999095143684688	0.28005125904837724	0.9829592214282142	0.3403776459124286	0.9999948563399205	0.0031789770313890822	0.9998502241957591	4.384350025243616e-09	0.007507308188177084	0.051728504027252806	0.9421831837379495	1.8204237191119635e-06	0.21728335641360547	6.555123572949757e-11	5.821122397286304e-11	0.9001682600447567	0.766505450322288	0.9945780636443223	0.0002644881479329447	0.02698121653063911	0.0007547482673957882	0.9980595353090719	0.9999547362515903	0.9986290026754522	0.9999991044080039	5.49116582662446e-06	7.921947590912687e-05	0.00037717042926622	0.01935140294755686	0.7727192915871371		1.7929684007799582e-07	0.9679125045878519	0.5870516568307285	0.034369713833164596	5.628840197536902e-09	0.7986507618004312	0.18191716110897305	0.8235573770158855	2.7951377037846454e-06
Rainbow_p	0.9999999921295281	0.9997997468707923	0.6844190507565976	0.9999957297824071	0.5069962231198105	0.9999999999999998	0.9997259265922955	0.9901281279155167	0.00014819516523310124	0.999999999984065	0.9999924182965831	0.9999999998587039	0.999998128776245	0.9999999999994754	0.997241933818702	0.9999999999837009	0.07440074978287367	0.9981908834256257	0.9999096582845844	0.9999999992001288	0.38071049632005255	0.9999441065725186	0.010954984013872375	0.0025820399056497223	0.9999999922322399	0.9999991646893315	0.9999999999914381	0.8983107543350445	0.9998771272582286	0.9948803082570025	0.9999999999778432	0.9999999999937602	0.9999999999967061	0.9999999999999398	0.8110714198702397	0.9158328251894785	0.9301288078167145	0.999502965968983	0.9999999982774803	0.99999982070316		0.9999999999735462	0.9999989666031363	0.9999445384179817	0.19604452675564632	0.9999999742035907	0.9999691284307323	0.9999997201860829	0.5449618415022898
Rainbow_dp	0.2475168160868969	0.0007243598182928452	4.268058264632188e-10	0.004604791155431153	2.36825021007675e-10	0.9999999999794387	6.054319963934468e-07	1.1229930698215199e-05	2.5894523679943423e-15	0.9920296583838958	0.0004951595334063494	0.6699978917104039	0.005110169365977936	0.9996780204359303	1.593799301015414e-05	0.9883564570415864	7.862844878405453e-13	2.3513623973374384e-05	0.0008553556981529448	0.3922740529392556	1.5505848087734503e-09	0.008486536691777706	7.899929759591341e-12	4.9367346559947594e-14	0.3856060332066807	0.17565531989627764	0.7658860204237143	7.874791906905314e-08	3.368238246450157e-05	2.3125299332338917e-05	0.9134858210490548	0.987228718058115	0.9105402592672003	0.9995071209836277	6.566081734955991e-10	2.4561359933479558e-08	1.5899184410175075e-07	8.317899773019123e-05	0.08394493515429974	0.03208749541214807	2.6453804511707403e-11		0.029116640809090304	9.951678131290923e-05	4.438123849770808e-11	0.15583205172418013	0.005780804458388984	0.14910022989483607	1.4150147531998284e-09
Rainbow_e	0.8905060186232692	0.05189956722158516	8.499445060159288e-07	0.20878311325589977	2.230557773128824e-06	0.9999999999620002	0.009388239726896236	0.0023680392462184213	4.0853808556024697e-13	0.9997409588228175	0.21174151199886754	0.9329913517300377	0.259969290497968	0.9999988659113004	0.0031176365032539897	0.999826037791737	5.0317679863818945e-09	0.006364119410372351	0.08976262368579202	0.8884254592684953	6.13506169604018e-07	0.18275826759227076	1.1128974075720814e-10	2.505447616613314e-12	0.8792782634759878	0.6476183212547612	0.9807704940057517	5.2222697982154214e-05	0.020543995617033177	0.001055771747477032	0.9951247942261261	0.9999498162674162	0.9982778563931022	0.9999870820945422	1.6794577092116956e-07	1.6723641394746728e-05	0.00032467577343018466	0.03166271155625443	0.7834594956192218	0.41294834316927154	1.033396863692652e-06	0.9708833591909097		0.04904373292911772	6.4856467949009676e-09	0.6970644273797871	0.1447633078233138	0.814911051036151	2.7641537559797764e-06
Rainbow_de	0.9994599629150287	0.5382326699716885	0.0015263105679033835	0.8879885621410113	4.6363990245501e-05	0.9999999999999665	0.32068419856983327	0.13104313338954898	1.0835133664716563e-11	0.9999998931976032	0.7601904833074953	0.999885715040828	0.8698632111782563	0.9999999998507413	0.23555847675236313	0.9999998022626406	4.305217081895193e-07	0.20956330286150238	0.6247947361277396	0.9993551685246121	0.000608872380068171	0.8283986132653269	6.549100081095538e-08	1.0348591793311078e-08	0.9981734462422825	0.9897309164114346	0.9999403860601155	0.016537220989722577	0.37535314323397373	0.14397734445959393	0.9999973112262048	0.9999999016246784	0.9999962543351719	0.9999999982336961	0.0015100283200839826	0.00820164309538163	0.032016101700097666	0.3965138513879141	0.9984962765728189	0.9656302861668354	5.546158201830382e-05	0.9999004832186871	0.9509562670708823		1.378651820771105e-05	0.9965713852450842	0.7822901706958119	0.9964649530528703	0.00022253585437649072
Rainbow_pf	0.9999999999927187	0.9999991506691187	0.9256544754744747	0.999999657604592	0.8380331162083625	1.0	0.9999692663252953	0.9979525607813339	0.0007465475812876645	0.9999999999999357	0.9999995446214326	0.9999999999967565	0.9999995822049231	0.9999999999999993	0.9997259261390314	0.9999999999999469	0.37648519762364974	0.9999650531037728	0.9999992744832454	0.9999999996990592	0.8642387150745718	0.9999918243102621	0.08003220948034051	0.025976762896343486	0.999999999937677	0.9999999965346164	0.9999999999997741	0.994568286446463	0.9999937603174895	0.9999150655288616	0.9999999999999489	0.9999999999999781	0.999999999999976	0.9999999999999901	0.9435022560538777	0.9737374835684657	0.9917969702194347	0.9999901848239212	0.9999999997019995	0.9999999943711598	0.8039554732443537	0.9999999999556187	0.9999999935143532	0.9999862134817923		0.9999999990493101	0.9999998626391675	0.9999999967800293	0.8448342333204532
Rainbow_dpf	0.6133755859065882	0.019334632230077285	1.2802017149442453e-07	0.08020339607065036	7.251717163909093e-07	0.9999999988362	0.0012165959470311677	0.00012561857945219969	4.710163557078985e-15	0.9988419221403871	0.07025793736292293	0.8731461793465332	0.10094654032138956	0.999943895603563	0.0006129088827561041	0.9977736193928892	1.6486311525780798e-10	0.00026261672352002316	0.011102821672164491	0.7652896315307909	4.9710058335739976e-08	0.04913975514654641	1.0357394899463784e-10	1.460500047811922e-11	0.6045349951390885	0.4177926992156544	0.9304118770379363	5.390580741194843e-05	0.0011368155661644664	0.00010522133125055555	0.9535646413301776	0.9986320541498495	0.9849951202267795	0.9999613204642591	4.540638796186615e-07	8.956504046612883e-06	5.461013404746334e-05	0.0015883656458661596	0.37331870311435594	0.20134923819956885	2.5796409320922665e-08	0.8441679482758199	0.30293557262021287	0.0034286147549158715	9.506898444493353e-10		0.05176581010795764	0.5168779276374933	1.2032990630799835e-06
Rainbow_ef	0.9752927268658717	0.18277045093154654	1.8866328534158518e-06	0.5073519871767159	0.00016295090961483466	0.9999999999975371	0.11456959557191493	0.01149440080189219	5.959181390684393e-13	0.9999875185253142	0.5579389472666072	0.9973940435524209	0.6659609747862634	0.9999990154669108	0.03523246041362658	0.9999279196295415	7.555696799304289e-09	0.052344329746272796	0.32754567811878826	0.9880837393678212	0.00015910203506998643	0.4836911504877728	1.0873252745639848e-09	2.7165146539134023e-10	0.9731842403450992	0.9369046135457758	0.9990686602194135	0.0015763204536759078	0.11928416489080085	0.01960855635650825	0.9982501818503949	0.9999874897117779	0.9991938999791536	0.9999990750832923	0.00014776870980643325	0.0006650132630201905	0.0017180866383989062	0.09014432437478476	0.9410340567401227	0.818082838891027	3.0871569267758105e-05	0.994219195541611	0.8552366921766862	0.21770982930418814	1.3736083244872495e-07	0.9482341898920423		0.9492775035254492	3.8424773573848455e-05
Rainbow_def	0.6274010577083752	0.019974713951414244	3.41322384334238e-08	0.08307828540631806	4.855860917330671e-07	0.9999999986340287	0.0021227518605048397	0.0006108560574147905	1.1273691084091263e-14	0.9989632854661784	0.0290490421327749	0.8602809736006716	0.05827117812018026	0.9999653508230456	0.00042517411646265604	0.9950945640000706	8.495078681325339e-11	0.00018293853349645	0.014405924413382119	0.7634356310255108	6.660401170411194e-07	0.05588887144294469	2.639205699771838e-11	3.755523300010078e-12	0.5743299855448369	0.32119035119681044	0.9259918345721774	2.813642616000187e-05	0.0029597425521417126	0.0007141706717179217	0.9672014273111533	0.9982469182232855	0.9671639193202127	0.9998944636818291	1.0548514573037948e-06	5.7264730326522436e-05	8.514353557284171e-05	0.002485362017661305	0.556498975049065	0.17644262298411456	2.798139171800502e-07	0.8508997701051639	0.18508894896384898	0.0035350469471297145	3.219970729794386e-09	0.48312207236250665	0.050722496474550856		1.931930023281915e-07
Rainbow_pe	0.9999999864840081	0.9998343743758112	0.6870013514931506	0.9999926673230616	0.5067020233465606	0.9999999999999998	0.9962071003246904	0.990689115615613	0.00013016053135956197	0.9999999999954341	0.9999760825812137	0.9999999993218773	0.9999932752566226	0.9999999999999577	0.9927043031834	0.9999999999836753	0.0916557330954168	0.9920604538677983	0.9998801584641578	0.9999999966381098	0.617840348711974	0.9997730505200616	0.013819271586867415	0.0019541455619207166	0.9999998557902804	0.9999994493813442	0.9999999990248949	0.8963010232957914	0.9980819297756227	0.988112829866686	0.999999999985897	0.9999999999923594	0.9999999999606126	0.9999999999998115	0.7033009804413795	0.8982532035314051	0.9581450012947319	0.9990247090868377	0.9999999031170603	0.9999972048622963	0.4550381584977102	0.9999999985849852	0.999997235846244	0.9997774641456235	0.15516576667954685	0.9999987967009369	0.9999615752264261	0.9999998068069976
Rainbow_dpe	0.9991108824658489	0.7798490347792038	0.0033748466862572636	0.9785509011354665	0.0018512947918098103	0.9999999999999943	0.4948411018726396	0.17118732508814705	7.362579820098568e-11	0.9999999767236916	0.9333009670119283	0.9999681649318561	0.9411267588955	0.9999999999833828	0.37349317264365073	0.9999999945359068	3.3176508036288635e-06	0.26678572263498646	0.7714212641212335	0.9998432656820192	0.0034727086437937823	0.826324323731414	1.3010418361323236e-07	5.952203757407959e-09	0.9992352177067768	0.9918226754224873	0.9999852302158815	0.052883510225964776	0.4992097732983563	0.19898787375570703	0.999999934765643	0.9999999883566262	0.9999992498917665	0.9999999999381245	0.005331652073955183	0.03330612626792905	0.13930135555547518	0.5751427908125496	0.9996003497783211	0.9853298559792999	0.00022612533170510458	0.9999990559644474	0.9901699518118008	0.7789318764299045	3.1714798501730105e-05	0.9989712913631468	0.9106734072868994	0.9977906907006455	0.001538465232978638
Rainbow_pef	0.9999999999965888	0.9999999862980741	0.9985239181600957	0.9999999992357764	0.9822952443290037	1.0	0.9999998985221643	0.99999246865496	0.02217911305252592	0.9999999999999951	0.9999999990764635	0.9999999999999732	0.9999999988481733	0.9999999999999999	0.9999982072910191	0.9999999999999996	0.8402027956553278	0.9999998507597738	0.9999999966028136	0.9999999999970894	0.9897080909109329	0.9999999720741815	0.4582979780115124	0.3561330653254525	0.9999999999945989	0.9999999999772835	0.999999999999892	0.9999019998363273	0.9999999235540072	0.9999991622509548	0.9999999999999997	0.9999999999999989	0.9999999999999959	0.9999999999999992	0.9983848007333372	0.9997827477393761	0.9998761614401611	0.9999999976211372	0.9999999999995781	0.9999999999955365	0.9821471479639028	0.9999999999998813	0.9999999999558217	0.9999998313582451	0.9502797227058493	0.9999999999978288	0.9999999983236357	0.9999999999919329	0.9917242565731565
Rainbow_dpef	0.423894299082236	0.0015660787056811364	1.943019056532683e-09	0.009453257483516053	1.4654439501373023e-09	0.999999999515105	7.537974070879422e-05	1.8359079094762103e-05	1.5515778401240254e-15	0.9941348369070063	0.022760040547912735	0.7294408808609958	0.014214900933442222	0.9987000938576117	0.0001668174192668416	0.991906438597522	8.209570214490398e-13	5.202119430591129e-05	0.0013612838605139511	0.519952660841281	9.4131141723666e-10	0.022959738360915215	5.763174499395369e-12	1.4134106185296924e-12	0.3951451274209022	0.2278688925092648	0.870312139183163	9.176389879602492e-07	0.0003409329213157195	2.8994658670479416e-05	0.9255843474746888	0.9956319501276096	0.9643663139983014	0.999819608539589	3.5396020862293154e-09	9.153686509143812e-07	5.306088666638057e-06	0.0011244184393323603	0.16818358380921383	0.07205564601722275	8.763334227165329e-10	0.7131641234616195	0.0757074281117402	0.0018706116972330182	9.73945094957743e-11	0.371047629598706	0.02011862907698323	0.309209334270532	3.662418624603721e-08
Rainbow_tv	0.996993378189797	0.6353079143790886	0.0015427530800745488	0.8439484128135438	6.591334380158573e-05	0.9999999999988963	0.34148301953016663	0.09391939100414404	4.1553780412632333e-11	0.9999918947782025	0.7754607413244206	0.999332104724411	0.8434523373097549	0.9999998061721771	0.12994317299353852	0.9999941323881774	3.106604795503054e-07	0.1677118247839452	0.5816569465574329	0.997053483065432	0.0002994906751903264	0.7114957578523142	2.3630656319249995e-08	2.1904864341327895e-09	0.992833654280903	0.9606741233317267	0.9999836638402075	0.011851761907504553	0.33545433232737715	0.1189294811817897	0.9998930442088606	0.999999943550082	0.999973142659296	0.9999999709041033	0.0013198987267697708	0.0019445437630926567	0.03131862681903653	0.32812374796559124	0.9950212557191707	0.9500110049668421	0.00014557499369886062	0.9989040822463682	0.9439414982093904	0.47031083235312676	5.712994661906513e-06	0.9891130682032807	0.7623083705924258	0.9816773756044188	0.0010323860313143473
Rainbow_dtv	0.9999999998671459	0.9999936298270234	0.8332162710607119	0.9999992095736367	0.6952202463799564	0.9999999999999999	0.9996251041990882	0.9971437072095504	0.00014745192748936208	0.9999999999989583	0.999998628937609	0.9999999999905271	0.9999999208008963	0.9999999999999976	0.9996748944966798	0.9999999999998146	0.20935016456018274	0.999816227540654	0.9999949667203519	0.9999999999933297	0.6423097932799191	0.9999906148446205	0.023435641519000367	0.0033381730837282967	0.9999999986031487	0.9999999812868207	0.9999999999939758	0.9833913849936696	0.9999513757257297	0.9994539790347595	0.9999999999981523	0.999999999999569	0.9999999999998723	0.9999999999998228	0.8861669555755216	0.9441596306497426	0.9902134974777878	0.9998823609510782	0.9999999976445542	0.9999999720506451	0.6040437322180572	0.9999999999212712	0.9999999303421336	0.9999656323300106	0.41507588040936494	0.9999999971414174	0.9999974926441416	0.9999999859805724	0.6815623434573959
Rainbow_hnr	1.7380207568074227e-13	1.7983464102687203e-15	8.931455716158223e-18	8.02845472619168e-15	2.849321046469196e-17	0.0001133323850056336	3.247915263828894e-16	6.113531954696848e-17	2.3131273049284694e-18	6.589711693958444e-09	8.468240016513865e-15	3.8855844878834224e-13	5.2574063261187864e-15	8.575689781347294e-10	4.146634147276907e-16	1.1481003121572078e-09	1.0363911290919206e-17	1.4163870145649145e-16	1.7406412186330429e-15	3.061868714868833e-14	1.4665260030252754e-17	1.2158908128771969e-14	4.73415029721725e-18	6.64425875200881e-18	2.8005951078813487e-13	2.0910461973882273e-13	3.040205176716912e-11	1.0731352110401756e-17	2.6745189489908323e-16	3.227716745549674e-17	1.235957758255419e-10	4.864099520110684e-10	6.854575947231241e-10	1.1627729159540717e-08	1.1020411567048533e-17	6.94407929921033e-17	2.468802813926759e-16	4.3930622786641415e-17	8.455621676556916e-16	2.0503842148584563e-15	9.094254860522254e-18	1.8142165234895865e-13	1.6969968011748777e-15	2.1055651849234415e-16	4.051184928668145e-18	2.494287022063819e-14	7.088192291520523e-16	3.948024740111445e-14	3.132372550663017e-17
Rainbow_cpp	0.9991681908409717	0.8160704782732654	0.002076783923287232	0.9618308494080812	0.007026138138583493	0.9999999999995153	0.531456605609851	0.23188578545791955	6.208478841444716e-10	0.9999998642573085	0.962373953675026	0.9999724223015904	0.9723938669232467	0.9999999966720884	0.46798826176421804	0.9999999025773361	1.3745738738772143e-05	0.4494172398154935	0.7866893401681125	0.9998467289386228	0.0048242870103394975	0.8370800988433217	2.7817746388561118e-06	4.6477513657687967e-07	0.9987606513588747	0.9950324470571815	0.9999780277181075	0.0478318599489228	0.6160950294851667	0.31087267277714736	0.9999947772385065	0.9999997495567617	0.9999987241176018	0.9999999963538732	0.008062414078594695	0.04219720703002679	0.1702480929151437	0.6782032721749167	0.999121996630898	0.9900845052695083	0.002302609237041804	0.9999489025358913	0.9924274622125163	0.7177121963364981	4.797202868480853e-05	0.9981301891433112	0.9139835268732079	0.9976061082563776	0.005917521884448616
Rainbow_creak	0.9977658857985162	0.6617750699474196	0.0036426863218436073	0.9358050402461026	0.0003437495305125508	0.9999999999999781	0.36934451529436685	0.09477247734754435	6.436554079780839e-12	0.999999744056688	0.8771048989762142	0.9999187997188917	0.8978914979812085	0.9999999915667618	0.33901464720611474	0.9999997601790106	1.4207071500259507e-06	0.23124063344608314	0.7254787996046552	0.9998243745119183	0.0009316940046726624	0.8102503558620364	3.198362487434334e-07	1.1805884359704299e-07	0.9980473430121165	0.9936026134094355	0.999877564660442	0.04747059694348505	0.5084577705838542	0.20107197988921738	0.9999965957814421	0.9999992730870311	0.9999939069554836	0.9999999959150982	0.0014842595938366102	0.024679913694818572	0.039933145195127716	0.5995465665950928	0.998028269784376	0.9581108932538814	9.452449293460616e-05	0.9998663226717096	0.9583802146515547	0.5379649371862963	7.303068676249443e-05	0.9955565826235218	0.8673685304173988	0.9939309288750482	0.00044581432637476223
Rainbow_pcpp	0.9999999999895338	0.9999999406778604	0.9839291228888619	0.9999999928516352	0.925494701894119	1.0	0.9999931911448879	0.9997120469825993	0.000987858590632905	0.9999999999999685	0.9999997879030268	0.9999999999908763	0.9999999424875807	0.9999999999999983	0.9999508140600782	0.9999999999999923	0.6636619153285238	0.9999820396619524	0.999999961718968	0.9999999999996743	0.9110111701017245	0.999999972209935	0.13066853770952824	0.06676329469695585	0.9999999999962529	0.9999999996597626	0.9999999999996252	0.997785792051045	0.9999980485186925	0.999902686658224	0.999999999999988	0.9999999999999923	0.999999999999989	0.9999999999999981	0.9845779560384579	0.9942947578413348	0.9994187328033505	0.9999972569955591	0.9999999999808817	0.9999999999083637	0.9222526667419877	0.9999999999972766	0.9999999977426514	0.9999989345264273	0.6662519748024142	0.999999999937573	0.9999999589032322	0.9999999998488676	0.9318993309935084
Rainbow_phnr	0.9999980916272321	0.9871336720768215	0.14761620507045398	0.9989682095816721	0.04258105589024547	0.9999999999999999	0.9302890677921032	0.7232288100203499	4.131016168945378e-09	0.9999999996361907	0.9988787232598028	0.9999999937141137	0.9993745329690914	0.9999999999949744	0.89781537456174	0.9999999993173452	0.001556303191265724	0.9065929307565106	0.9968141906380799	0.9999999896597331	0.096497578600453	0.9913572028089211	5.4112079543062275e-05	1.260507509385214e-05	0.9999977852081606	0.9999805522543574	0.9999999675550512	0.35713206531404057	0.9497574569666423	0.8229289742588162	0.999999992713989	0.99999999930464	0.9999999977192485	0.9999999999987235	0.16409724493522726	0.2930401760037246	0.472143660327561	0.9576644370377408	0.9999945031508966	0.9999411164417872	0.024914083736360972	0.9999998659333348	0.9999359022644677	0.976097815695134	0.0024912552872627344	0.9999868773205652	0.996482423946242	0.9999650783026428	0.023715991109846866
Rainbow_phnrcpp	0.999999848076274	0.9998594876804406	0.3763138473757254	0.999960113599637	0.2951865999182473	0.9999999999999979	0.9904181107616716	0.9275782638027532	7.923091991156425e-07	0.9999999998871545	0.9997362661575826	0.9999999983100881	0.9999158119354663	0.9999999999985588	0.9623399958849047	0.9999999999120163	0.01025642349798035	0.9913828675563081	0.999225131673734	0.9999999954604755	0.2563206797239119	0.99976794491514	0.0013602724149047016	0.0005195636929987265	0.9999997156143762	0.9999897782262183	0.9999999984777607	0.7793238965671928	0.9952186895846649	0.967585679394184	0.9999999997896353	0.9999999997765792	0.9999999987972225	0.999999999997922	0.5936739132025256	0.6515175139751601	0.8121646023674234	0.9933605937096311	0.9999997376568055	0.9999930448532215	0.26482542938103626	0.99999998798173	0.9999946351946383	0.9957706062464062	0.04290107302808446	0.999999633304733	0.9999005255073561	0.9999996651602655	0.2737508518086266
Rainbow_pehnrcpp	0.9999999999981274	0.9999999974710353	0.9998545454520191	0.9999999998957861	0.9946631507367054	1.0	0.9999999734469447	0.9999987767825865	0.025852242875463144	0.9999999999999881	0.9999999998234982	0.9999999999999617	0.9999999999217652	0.9999999999999988	0.9999995814280104	0.9999999999999867	0.9444283126607305	0.9999998692602516	0.999999997897637	0.9999999999999435	0.9963594349617578	0.9999999971949487	0.5833928874771371	0.5262939417953885	0.9999999999920015	0.9999999999899344	0.9999999999998859	0.9999002868119792	0.9999999521234426	0.9999987278043065	0.9999999999999798	0.9999999999999954	0.9999999999999828	0.9999999999999986	0.9993676047372645	0.9998872523465043	0.9999776494486796	0.9999999754870629	0.9999999999977462	0.9999999999709612	0.9946973635188612	0.9999999999999402	0.9999999997331992	0.9999999846720475	0.9747909988610176	0.9999999999957147	0.9999999995802273	0.9999999999962264	0.999712621653986
Rainbow_ehnrcpp	0.9999999998929426	0.9999997857658056	0.9873369718254067	0.9999999969988811	0.9154076830111967	0.9999999999999998	0.9999948435382275	0.9998536525726125	0.0019509723168614217	0.9999999999999861	0.9999998152849159	0.9999999999968778	0.9999999879692474	0.9999999999999944	0.9999529120951948	0.9999999999995791	0.5272786771964578	0.9999816406276404	0.9999998995254742	0.9999999999784626	0.9279673811673322	0.9999990418165833	0.1700467918477913	0.07820880323105833	0.9999999998977678	0.9999999921122811	0.9999999999999263	0.9979622475725572	0.9999970470653711	0.9996543016007093	0.9999999999997998	0.9999999999999215	0.9999999999997762	0.999999999999994	0.9642698003319279	0.9939460679301915	0.9986630751684985	0.9999955789573773	0.999999999924069	0.9999999993476048	0.9480884320800133	0.9999999999842326	0.9999999942124695	0.9999993049721112	0.5962547312490717	0.9999999996823669	0.9999999628153051	0.999999999554419	0.8827445403873684
Rainbow_ecpp	0.9999999436087419	0.9995997247538957	0.2941856892075498	0.9998099041454817	0.23923501828925936	0.9999999999999987	0.9859893923614996	0.9258798805501289	6.222432782143865e-07	0.9999999997528289	0.9997779977836218	0.9999999964142017	0.9997355599828803	0.999999999997066	0.9628281512005126	0.9999999993291442	0.006106194055266461	0.9817013809800341	0.9998080402379322	0.9999999658784439	0.2629316693506263	0.9997239900168824	0.001401337280341505	0.00024074170523278297	0.9999989343350902	0.999985774332273	0.999999998583716	0.7184960122900108	0.9975690777192697	0.9542088187737549	0.9999999932238757	0.999999999614378	0.9999999972462138	0.9999999999971805	0.468992944245739	0.6302507936543051	0.7898045772259125	0.9934036546101473	0.9999993503988344	0.999996533050307	0.17483234041031548	0.9999999925098226	0.99999409301572	0.9958710575454244	0.0677664973728308	0.9999995510398187	0.9999081704361145	0.9999942561146297	0.22352089163814376
Rainbow_dhnr	0.9999999998307302	0.999999536445507	0.9872517038242269	0.9999999652655183	0.9701618574661725	0.9999999999999998	0.9999992606458382	0.999849071537381	0.02557288850523775	0.9999999999999323	0.9999999547220657	0.999999999999493	0.9999999772624463	0.9999999999999977	0.9999909574717469	0.9999999999999718	0.8035722768178746	0.9999977262375483	0.9999995512466733	0.9999999998470152	0.9594331038335953	0.9999959189749825	0.28955428352811696	0.25716097326190895	0.9999999996795619	0.9999999890039182	0.9999999999956156	0.9983588822131916	0.9999995792119366	0.9999928348237647	0.9999999999999466	0.9999999999999947	0.9999999999997277	0.9999999999999981	0.9942626936760773	0.9964202521049198	0.999260168058661	0.9999988906423528	0.9999999999827597	0.9999999969022649	0.980272095174531	0.9999999999922665	0.9999999955145686	0.9999968246047931	0.7921073733862078	0.9999999991403554	0.9999998445528889	0.999999999450225	0.9475629181029827
Rainbow_dcpp	0.9858017433942544	0.4559876305503387	0.0006829670478947506	0.6798443930478668	0.00020205676595527633	0.9999999999997943	0.2003813024049076	0.03498210997753233	6.478509414731333e-12	0.9999913180455612	0.7113013780857298	0.9977685557078492	0.727730468756099	0.9999999694747301	0.12111656570514284	0.9999964784556804	5.83814409419458e-07	0.076999880625786	0.3452174588896108	0.996200911176936	0.00028749321163815047	0.5352970480934804	1.1109533085932927e-07	1.411502821587677e-09	0.985629180384129	0.9214080937510226	0.9992016541123417	0.002176149472847175	0.1445760703306328	0.030256028888474642	0.999860629935733	0.999999814221615	0.9999331734493151	0.9999999571127658	0.00035569962738923064	0.004297547466350782	0.024001678578489425	0.23874668890698425	0.992105920857483	0.9036815244821337	2.0484810399728805e-05	0.9990898885879581	0.9345898098802007	0.3070061137810359	8.14089803154424e-06	0.9632579648944287	0.7564233152908388	0.9726640622153563	0.0007080306620194536
Rainbow_dcreak	0.9999993848980778	0.9983223101807305	0.43494963065223746	0.9998463536295762	0.2044285243053346	0.9999999999999986	0.9893615643003812	0.9137244194837866	2.392058582047704e-06	0.9999999996773681	0.9996215869170441	0.9999999355715536	0.9998569967574926	0.9999999999922604	0.9584357735031368	0.9999999998160989	0.007596501922181844	0.9696491134857241	0.9970945936245268	0.9999999823208017	0.259982863313164	0.9994539162152517	0.0020750955882175306	8.842571667593394e-05	0.9999995074278386	0.9999926308380711	0.9999999998575999	0.618894715280814	0.9928485969973337	0.9394860043265948	0.9999999986697706	0.9999999999955299	0.9999999991604169	0.9999999999874983	0.48590191663517424	0.6685941032579974	0.8419107433611188	0.9944407421909545	0.9999995011020683	0.9999412995822001	0.14235279362980846	0.9999999981580167	0.9999896017932788	0.9971413749549861	0.0389743622622872	0.9999994632358131	0.9998560024761625	0.9999937714212608	0.3234616040010502
Rainbow_dpcpp	0.42473458220806504	0.002265797718943891	2.689936567786776e-10	0.010367826690462163	2.9488826206258642e-09	0.9999999998084895	0.00023885494239046277	2.4326395030783398e-05	1.3987709753037437e-15	0.9899572408935824	0.009207677064217318	0.6672673848807553	0.020417192423329428	0.9996575263181882	7.431671094435444e-05	0.9944355903073668	5.169157408848029e-12	0.00023437386353677433	0.0027213845067102956	0.523971544135015	4.928611030341915e-09	0.026653050032368952	1.1665300668666681e-11	1.3501754620006435e-13	0.4174730203241467	0.3083670347011991	0.8663121906281794	8.209919959323403e-07	0.0003458838129505677	7.152942008002813e-05	0.941000027329126	0.9935634140899343	0.9657603746490149	0.9997866823376763	6.105312194381973e-10	3.903751032753469e-07	1.3235063942191615e-06	0.00031280015880609643	0.17052000586849458	0.03661376982732181	2.8279979598188398e-09	0.7130585088627555	0.08485519626962584	0.0012077424987430288	4.5220184342312445e-10	0.35212574885600945	0.016435204826886048	0.2592219116846098	5.023318651201082e-09
Rainbow_dphnr	0.1333000290003935	0.00033563076960377167	1.4354087910158453e-09	0.0004988122312500023	2.7538204482901106e-10	0.9999999998191565	1.386030735303322e-05	2.3165719975863373e-07	2.4769881288592223e-15	0.9363071918641883	0.001363992679908983	0.3186223699644382	0.0014494098493482224	0.9985819994790774	4.6379520858650165e-07	0.9612652018032968	1.2172869152594951e-12	2.7225566366252914e-06	0.0001654971351777457	0.1684593120419115	6.445401143985533e-12	0.0024328889958217916	1.9470789689435467e-13	1.1888292828704754e-14	0.12044090276590458	0.04649892276129914	0.5288564500251007	1.9502379427457053e-08	3.4605106941082065e-06	1.1503122330007386e-06	0.6733885558824569	0.9559990812826251	0.7186833063672434	0.9995686473437254	3.3785897055787836e-11	2.9066448129882783e-11	1.478592657272169e-07	2.1000037132137492e-06	0.03950674791789041	0.011221641906973799	1.2379868083576473e-11	0.21748005695242673	0.006902567134501484	4.523518725262198e-06	5.6809184956678874e-12	0.052145251273578566	0.0007330401142501624	0.06332192119972026	4.849210870411723e-11
Rainbow_dphnrcpp	0.19748752850286883	0.0007644449180375855	2.167831642679011e-10	0.004205706938861701	6.554461097950065e-09	0.9999999993205646	3.5109283249738855e-05	2.8709263427965116e-06	4.7355464246831896e-15	0.9871202646361555	0.005684343808454669	0.6174110830018711	0.010251659494327622	0.9988337420072343	5.103705047893552e-06	0.9909816121825874	8.93399812322873e-12	2.4246176016087015e-05	0.0009010307746427253	0.3874939209456021	2.392581147811247e-10	0.014986685478065599	2.65407709403811e-13	1.686054372465318e-13	0.2600457898142346	0.13608549873855608	0.7225603533715383	1.661719797805645e-07	5.1728073547396794e-05	2.4122962199682033e-06	0.7764230681752244	0.9821078150399631	0.9316284647633353	0.9996589358549224	1.0193105514235295e-09	8.561309424749821e-08	3.2086635198810513e-06	3.506061326283033e-05	0.09322657645850213	0.03248039607258986	6.757968425200455e-11	0.49892357213687344	0.01532648206289214	0.0006461633402870556	4.830528501451925e-12	0.13724470217053136	0.003662897063324581	0.20584523151909867	2.7535159799516448e-09
Rainbow_dpehnrcpp	0.5994725113358684	0.0062228527615252206	1.3684895740630083e-07	0.03162450285343761	2.999096763193184e-08	0.9999999999199649	0.0005412776523983424	0.0001996001280565696	5.720675632959388e-15	0.998896810122881	0.03831411839856676	0.8756909536430031	0.04917613518697455	0.9998491518497395	0.00025468275223332543	0.9987137464458011	9.12012222922775e-12	0.0006374986245353393	0.006383271153941674	0.6699760429452948	5.1363030932963136e-09	0.06068578441154705	1.4456800364964037e-11	2.447235177959524e-12	0.5558132827519859	0.34517448252266	0.9051677426487581	1.8509378374697321e-06	0.0012335889645525208	9.719331281217996e-05	0.9815972445763886	0.9994315996173483	0.9903910964913122	0.9999430655549174	7.781016139804011e-08	3.0706863048526542e-06	3.073952798865888e-05	0.00276250833316909	0.33914009812785195	0.09932360364748977	5.2476680454562904e-09	0.8582206411670685	0.1570402022092941	0.002830881014416215	1.1316576735057515e-09	0.46761653136922837	0.047998712384471696	0.4772519457435335	3.4664883274470115e-07
Rainbow_dehnrcpp	0.9999999999999296	0.999999989179632	0.9998645256079028	0.9999999999986633	0.9970821699946748	1.0	0.9999999934134245	0.9999999535421751	0.07559782158546711	0.9999999999999963	0.999999998521894	0.9999999999999902	0.9999999998499534	0.9999999999999999	0.9999999687597001	0.9999999999999986	0.9371719669667923	0.9999999972326512	0.9999999994847543	0.9999999999999682	0.9965991622341	0.9999999845942161	0.7078817293831745	0.5860247993611797	0.9999999999993836	0.9999999999794457	0.9999999999999813	0.9999856321403534	0.9999999921684833	0.9999999848209484	0.9999999999999926	0.9999999999999994	0.9999999999999961	0.9999999999999999	0.9999004498652668	0.9999715416778422	0.9999947827739148	0.9999999994743524	0.9999999999999053	0.9999999999979404	0.999094536543581	0.9999999999999709	0.999999999996357	0.9999999893682948	0.9847583733760449	0.9999999999999378	0.999999999687489	0.999999999998712	0.9971973905603165
Rainbow_decpp	0.9999995896233584	0.9949260793952377	0.21717948242099938	0.9997753260853331	0.12541300627574298	0.9999999999999986	0.9650452094238224	0.7731864764498253	8.716245111486566e-07	0.9999999998791247	0.9983144759920506	0.999999927094068	0.9983720905988857	0.9999999999984617	0.8926855026462908	0.9999999999776291	0.003294301684516392	0.9521296133236006	0.9921040877215349	0.9999998493963584	0.15917134462408428	0.9977987343062101	0.0009748198446278089	2.5041825136957736e-05	0.999999801953382	0.9999838222583427	0.9999999914135524	0.5629453843776736	0.980066842060273	0.8849385468705222	0.9999999991830607	0.9999999997413388	0.9999999996314284	0.9999999999983628	0.3381123230958398	0.4474911518897045	0.6640053672480304	0.9793454146890027	0.9999988621049284	0.9999767984093287	0.06369323740912063	0.9999999904112674	0.9999419444233308	0.985480034845761	0.02432095010997151	0.9999995616084756	0.9986489319234629	0.9999936913011496	0.09823161099431726
Count_f	0.9999897190027666	0.9638540436949954	0.07772124520378602	0.9906184979828326	0.038151023281188766	0.9999999999999938	0.8747956913477657	0.6071271818001954	3.597858948163704e-07	0.9999999983423974	0.9941301361463888	0.9999988608577233	0.9868121250067267	0.9999999999028647	0.8096972631073154	0.9999999990442073	0.002139702324320006	0.7866576942161194	0.9743121512135979	0.9999845761366737	0.0575211819425152	0.9823920281595745	7.82646352529171e-05	8.627825899749961e-06	0.9999903235578308	0.9999080935732754	0.9999985843609266	0.3448055190209617	0.8982085253120634	0.749434310416722	0.9999999489685841	0.9999999965621164	0.9999999881240026	0.9999999998235886	0.11991306440967359	0.3062559296161961	0.46418382884634657	0.925169349284878	0.9998305659743507	0.9987192549818507	0.06402417161871411	0.9999981135907146	0.9995069006546	0.9824372787758864	0.0011148446675858263	0.9998152951269259	0.9921177953949312	0.999670140008251	0.060560612827336845
Count_df	0.9999999998803678	0.9999994943158337	0.990806618637136	0.9999999654856866	0.9411960451699597	1.0	0.999997636789148	0.9998275048421953	0.01376574645016807	0.9999999999994755	0.9999999364237135	0.9999999999899213	0.9999999228798492	0.9999999999999701	0.9999928789927033	0.9999999999993721	0.6620672752075559	0.9999823806957188	0.9999995159191095	0.9999999999886363	0.9664880818467115	0.9999988711843948	0.19228736246383255	0.14766091836958617	0.9999999995594713	0.9999999901301626	0.999999999997811	0.9985848932288826	0.999999271952196	0.9999846932874971	0.9999999999952405	0.9999999999992708	0.9999999999924521	0.9999999999999901	0.9935786115864864	0.9969496106706754	0.9988499591269214	0.9999988141941769	0.9999999998968399	0.9999999983195572	0.9485696373969343	0.9999999999959747	0.9999999999631851	0.9999978384401631	0.7251126056904081	0.9999999999605573	0.9999999913533514	0.9999999993334647	0.9155351893603769
Count_mfcc	0.9151475911572386	0.08685121766611392	4.817932694814854e-07	0.2616041021643725	1.6467909397606262e-07	0.9999999999999141	0.01477843804235039	0.0005969332962250372	3.0024001993007044e-15	0.9999818645065267	0.40300628234373304	0.9940836047450893	0.30055406909069377	0.9999997298964363	0.007436347399478121	0.9999511170757537	7.287998715315415e-11	0.010742675701511616	0.10337082439133732	0.9668216459472054	2.222944876613533e-06	0.26887738019515844	5.059087569096997e-11	3.474659085182729e-12	0.9176924386731848	0.7754047406895084	0.9962212802651426	0.00016095450161159933	0.03284359077158949	0.0023319577008057307	0.9996585942490467	0.9999961375763048	0.9994758235711052	0.9999998775426633	4.184724514310848e-06	5.365781510603677e-05	0.0011870575394724353	0.021151679515917458	0.9115689562418872	0.5610643277692243	1.852394142369975e-07	0.9647513182682191	0.6243573098966514	0.0345497957194164	1.3045410001998762e-08	0.8528498800250309	0.3037660016168593	0.8384268148162364	1.2405912666297918e-06
Count_dmfcc	0.9999997055020284	0.9941253166293638	0.3246624693419994	0.9999291405150773	0.13040399573437206	0.9999999999999988	0.9713801273509419	0.8684663379008976	2.416686128703199e-07	0.9999999999850371	0.9994440629149934	0.999999914486657	0.9995368800972096	0.9999999999992034	0.9589269275020431	0.9999999999727196	0.012758617738134428	0.9582385625395186	0.998360432771499	0.9999999568676019	0.21262472691658585	0.9971335359307288	0.0014210718876984355	0.0004125610123635619	0.9999997277953369	0.9999756822904894	0.9999999401735972	0.6930204636320411	0.9891917247571386	0.9221551013292737	0.9999999991800281	0.9999999999763812	0.9999999999007025	0.9999999999976844	0.31782629825015773	0.5867106927406346	0.6841559668287616	0.9918539014068798	0.9999990464608196	0.99997791823813	0.1314346516830291	0.9999999610792155	0.999997082495686	0.9874694087220984	0.0358671884628648	0.9999975868845715	0.9991887122084784	0.9999968161229393	0.24057143866026176
Count_p	0.999999999997603	0.9999999316084012	0.9962934050744833	0.999999994712212	0.9719910646666827	1.0	0.9999988610651769	0.9999860148811337	0.00841552635975736	0.9999999999999963	0.9999999951624646	0.9999999999996655	0.9999999957755694	0.9999999999999998	0.9999991053922314	0.9999999999999996	0.8516278504184243	0.9999996075117026	0.9999999741757742	0.9999999999853286	0.9919281741321329	0.9999998552223437	0.3201282500159468	0.12140068070033855	0.9999999999994631	0.99999999997393	0.9999999999999579	0.9993079167678336	0.9999996083215205	0.9999983662485081	0.9999999999999992	0.9999999999999998	0.9999999999999976	1.0	0.99790064863524	0.9995346486000138	0.9998540575200405	0.9999999677410251	0.9999999999988959	0.9999999999887228	0.975642769302481	0.9999999999994622	0.999999999949818	0.9999998171049252	0.9111575535321204	0.9999999999875464	0.9999999977903131	0.9999999999821981	0.9813343094857241
Count_dp	5.3462977988854076e-05	1.677258033493912e-08	9.163621143784637e-13	9.654855386093358e-08	9.431317911152661e-14	0.9997645959142432	6.5260674937908564e-09	1.6380319788073647e-10	4.021108606334522e-17	0.2030617900514794	2.1167734039711665e-06	0.0033607734968798355	2.1380869023965584e-06	0.4664126506059626	4.83337892845175e-11	0.10105033562677379	2.0892310100304627e-14	2.7669539506187393e-10	6.129958197706165e-08	0.0002112805840563118	3.216045486538483e-13	2.7659352705712453e-06	4.99642818453915e-16	5.267047723443432e-16	7.382816837886227e-06	2.7505150482618278e-05	0.015799298681543998	5.087623368460268e-13	2.2119066418486172e-08	3.6058085421099656e-10	0.004568777131520605	0.18165006699113878	0.006188050372759109	0.5317006367839872	3.3266641840031125e-13	2.9368237958010286e-13	3.212792194015094e-10	1.4898351548063396e-09	3.488261803863086e-07	1.1060437165535527e-07	1.8055490859601867e-13	0.0005209306692648722	7.565538897478739e-07	5.564035076622204e-09	7.499942950125094e-16	0.0002617236995133594	5.647177238985719e-07	5.4954818584252583e-05	1.4155575992021923e-12
Count_e	0.9663056425005249	0.31020081602660865	5.065679429442498e-05	0.5373370772231439	4.167312897358687e-05	0.9999999999909976	0.07768878008814108	0.018437625611749067	9.195333067595825e-12	0.9999336397420112	0.5655746540393591	0.9976368433770695	0.5856784281608122	0.9999997929558464	0.039744492550135783	0.9998658025413403	1.5909900269165298e-07	0.05787229517680219	0.3374272013637275	0.9907380427970666	6.855709810114558e-05	0.40708686041595227	1.4145875446571468e-08	3.9360218765914856e-10	0.9765711331586747	0.8970007974021156	0.9989724313276318	0.0020073825237956425	0.12904664017219258	0.01147367855903669	0.99843461886803	0.9999675837866705	0.9988833463838898	0.9999991941369484	6.981011056486778e-05	0.0008035501427550819	0.005133039432694946	0.16491959757642416	0.9563616773521768	0.8160888872567168	1.2770543778988861e-05	0.997291619329985	0.8403772356153307	0.24700509699268774	5.741677554473845e-07	0.959154069452681	0.43160275558320904	0.9371391230011216	4.3032823982820266e-05
Count_de	0.9999999999931499	0.9999999928421538	0.9997160025512059	0.9999999999765823	0.9865377427188761	1.0	0.9999999715713976	0.9999904535902358	0.029262059404909967	0.9999999999999513	0.9999999995712198	0.9999999999998442	0.999999999226686	0.999999999999997	0.9999960493440729	0.999999999999965	0.9222119714978569	0.9999997955954922	0.9999999794206728	0.999999999999967	0.991030069588934	0.999999988540082	0.517760514440469	0.28551360025024086	0.999999999838996	0.9999999997721475	0.9999999999998422	0.9997659061477141	0.9999998842536065	0.9999974538476378	0.9999999999999281	0.9999999999999645	0.9999999999998013	0.9999999999999993	0.9975153953393132	0.9997458348890386	0.9999242197065373	0.9999999412178777	0.999999999999051	0.9999999999659988	0.9906035642416507	0.9999999999999842	0.9999999999894883	0.9999999590427349	0.9145981086655672	0.9999999999983415	0.9999999993438191	0.9999999999639386	0.9950482912128322
Count_pf	0.037235052790711175	2.737240063351236e-06	6.653795128271524e-14	0.00010625142505744331	3.518236101012821e-12	0.9999993880284349	3.75626659385591e-08	1.0691546003426505e-08	3.1393101201959753e-16	0.7639732013027802	1.880893268334162e-05	0.052312586865418925	2.8974437963324163e-05	0.9601013131714198	2.262008895150765e-08	0.6315475116359669	9.282864190652135e-15	1.616163525294738e-08	2.0475465797958954e-06	0.01247945393661243	1.5473155686484123e-11	5.467149647242147e-05	2.0501253426350244e-14	1.2640257195159448e-15	0.011590773414120858	0.0028548246645659493	0.22388191171902772	7.965488809245449e-11	1.2217282733664657e-07	5.931513046231427e-09	0.2954592351661114	0.8523129844733146	0.44640910181590526	0.9567341233458037	2.646108521569201e-11	1.1335819513722094e-09	1.7724605235901648e-09	6.608685936551814e-07	0.005189198200165788	0.0007721200654637671	5.110049141407952e-13	0.048230507980635155	0.0005746730805767262	6.6980087725573165e-06	2.851506502133453e-14	0.005627225138131035	4.7672979313901084e-05	0.00809580860364097	1.8569182860479385e-12
Count_dpf	0.01201411524841865	9.580857275256663e-07	1.7116688498735728e-11	1.0869770543024611e-05	3.899523643933107e-13	0.9999955553853324	1.7758932956336462e-07	3.835259953149469e-08	1.778787136562367e-16	0.707167093656602	0.0001047072714713682	0.06268681062975753	2.9410250402517713e-06	0.8719846663110803	8.708938036843482e-08	0.6054141055757783	3.118684571198093e-15	3.4278846625905788e-09	1.04152600174293e-05	0.010486455753749799	7.725712233257892e-11	1.010163526535854e-05	2.2847386133290395e-15	2.1173422940053278e-14	0.00898282878152479	0.003914208108623833	0.1202336720537806	6.520720239796403e-11	7.999742976116625e-07	3.0134633810694926e-08	0.17895413540629612	0.7347561136050993	0.3121242880203378	0.8945780645508903	1.810799538314816e-10	4.0300697020153173e-10	1.9658388472727818e-08	2.3309776937279124e-09	0.00035654866541856946	0.00018592891200126506	1.0581803089611731e-12	0.02997939418093108	0.0011939583527498124	3.6777728649888994e-07	2.213337386843839e-13	0.009548173121825567	1.8083189961944896e-05	0.00469479034128302	2.030729652261415e-11
Count_ef	0.9989080536825986	0.5078743909655379	0.000945113781690357	0.9010215825976767	9.807165564525069e-05	0.9999999999999932	0.419410624851179	0.08171727324530192	1.1609511843692412e-12	0.9999999843698566	0.8592405098308038	0.9998758588739166	0.883736103836662	0.9999999998670387	0.1274197756438194	0.999999986181991	1.3858915884550552e-06	0.16759915542270487	0.654304649895713	0.9994772932314541	0.00024884648771110636	0.8320467515602057	1.796035480897882e-08	1.3537576800739951e-09	0.9983938518138937	0.985158062999449	0.9999350919761316	0.013237937313541899	0.366123769686197	0.13174217081471123	0.9999995273315505	0.9999999993674116	0.9999994218948175	0.9999999995991905	0.0006249917975041375	0.003740538237561142	0.03945561560504764	0.3770892607786004	0.9982588803155985	0.9578913807006003	0.00020757670864770045	0.9999521945336494	0.9862737937850106	0.4295007931807916	7.448502321716149e-07	0.9898737100430058	0.7925095476841832	0.996206489733786	0.0001379630539342778
Count_def	0.9999999999970518	0.9999966445414572	0.9867003655438241	0.9999999506813337	0.9108736729349257	0.9999999999999999	0.9999977895120701	0.999880757252443	0.004264275452319463	0.9999999999992224	0.9999999760444779	0.9999999999994487	0.999999952869255	0.9999999999999916	0.9999693688446348	0.9999999999935573	0.605520988536589	0.9999808880081587	0.9999998384003341	0.9999999999966066	0.9070193329543164	0.9999994659882002	0.23647245252768767	0.11906445806497168	0.9999999994380001	0.999999988112631	0.9999999999963699	0.9986516083529131	0.9999993370765434	0.9999400751728944	0.999999999960505	0.9999999999992715	0.9999999999974736	0.9999999999999812	0.9898188150626603	0.9968533734306094	0.9983039125131432	0.9999937943130974	0.9999999997545074	0.9999999965115576	0.956534567084733	0.9999999999976245	0.9999999981828517	0.9999947056028703	0.740042700721188	0.9999999997273393	0.9999999661761748	0.9999999987017619	0.9241731233610282
Count_pe	0.9999999936962707	0.999988536223533	0.9445991254336555	0.9999988469062003	0.8153824607453404	0.9999999999999999	0.9998382240013064	0.9943561775222239	0.0027987169721987036	0.9999999999946557	0.9999999258634833	0.9999999999720426	0.9999998369083244	0.999999999999878	0.9998318607579497	0.9999999999989593	0.43173581403145855	0.9998023527983001	0.9999936816251934	0.9999999992042105	0.8557007944671309	0.9999822684347671	0.08138200045611632	0.04037831859512484	0.9999999998042025	0.9999999960606368	0.9999999999994378	0.9822675390717022	0.9999328224874569	0.9949028056544735	0.9999999999991361	0.9999999999999117	0.9999999999993275	0.9999999999999806	0.9453698025778956	0.966528555613078	0.9875666806962237	0.9999514709274807	0.9999999997933176	0.9999999314740367	0.7251288969949391	0.9999999999622122	0.9999999741228248	0.9999976712080474	0.4891998671193829	0.9999999928213582	0.9999998992325242	0.9999999978311527	0.886204679146497
Count_dpe	5.976154446279978e-06	3.8605690741342746e-09	5.202497516526386e-13	1.1928308676183841e-09	4.784356835536491e-15	0.9972179490401281	4.4197974114582324e-10	1.0709362734596915e-12	5.3941704442375355e-17	0.010964846708194923	3.904128102400287e-08	8.486012648188199e-05	3.6104019263336187e-09	0.10588684799613357	4.1755443674894647e-13	0.010948171402416612	9.164059918403436e-15	5.407965445607805e-12	6.8028382696042445e-09	5.103170804029859e-06	4.144851780890247e-15	3.445025942976968e-07	1.3810489399069167e-16	1.7099862347835335e-16	2.0533401779452734e-06	9.560999518760682e-07	0.0005991464766873502	9.243764215173235e-13	7.271236649949341e-11	1.2759224923213032e-11	0.00014428154793147172	0.010040018022334654	0.0008401375935297402	0.11210263814796828	8.479441347137333e-15	4.86164322146804e-15	1.060074569578857e-12	1.7570390455274284e-12	1.5019417573471199e-07	2.245763308111584e-08	4.278829708413165e-15	2.80225928442753e-05	2.900869735887025e-07	3.693244458994292e-11	1.5182357223432541e-15	4.031937938148149e-06	3.860126710955517e-08	2.6542869290344023e-06	7.437217389683617e-14
Count_pef	0.9999977263207991	0.989166063075796	0.34748652058665114	0.9998666833665979	0.18582380405272325	0.999999999999997	0.9868188548425131	0.878135796899403	4.872801211104236e-06	0.9999999982358474	0.9997494107560637	0.9999999803711351	0.9997616862428291	0.999999999993977	0.9577343771715784	0.9999999992568175	0.011713426080942833	0.9613845948945297	0.9986211372148511	0.9999998687718298	0.1240487986512514	0.997575747574615	0.0012378311028479088	0.00012028786279305176	0.9999983139870748	0.9999357730848629	0.9999999987766148	0.620985404783289	0.9853887441816338	0.9426466981167505	0.9999999981226658	0.9999999998339546	0.9999999970655522	0.9999999999931978	0.5147669073848481	0.5422827764770686	0.8159963309136958	0.9848906273170114	0.9999992386733441	0.999935221013002	0.12874453244417006	0.9999999666364098	0.9999761896746693	0.9952127241373533	0.027103456341351955	0.999990104724922	0.99885940901083	0.9999943681308138	0.124503575255969
Count_dpef	0.010772668434940002	2.5091916812861924e-06	1.6745465309738906e-10	1.5889034622858098e-05	3.3216277426852998e-12	0.9999943830492166	3.5472987847931944e-06	2.3089075026572505e-07	2.0139182811228952e-16	0.6896660087863387	0.00027576089763200155	0.1021853094880435	0.00013495455961081373	0.8644051003124857	1.8820615367240888e-07	0.6108927342704065	1.1644460001043575e-13	1.021507536072691e-07	5.1776151427135405e-05	0.018858601771991668	6.932810827035006e-12	0.0001559412515713457	1.340212159490085e-13	7.016679050993571e-14	0.012654503279563451	0.01089045363354832	0.22444682504440466	2.2797850508072614e-09	4.433753216050388e-06	3.926442065836241e-07	0.17992426092708558	0.6949916848933455	0.31831859016327424	0.9450154284804672	1.977356967512384e-09	2.4589803709217872e-09	7.990694279676818e-08	2.224092070309157e-07	0.00048658264707426336	0.0006259078417344191	4.286701188515278e-11	0.04548823565426945	0.0027977420861943604	3.3000668561937444e-06	8.759685930440449e-12	0.0150682616511972	0.0002232949599880513	0.009771935681362675	2.67342654093542e-10
Count_tv	0.9999999991889528	0.999987597051117	0.9467834461578983	0.9999997576292691	0.8092696062390294	1.0	0.999980027095485	0.9984390788851792	0.0006318697109331451	0.9999999999974569	0.9999998312923147	0.9999999999914901	0.9999998165491626	0.9999999999999853	0.9997505666255784	0.9999999999992574	0.3663110710127083	0.9999150006054347	0.9999886190022161	0.9999999998993258	0.7972884928493205	0.9999975494980687	0.0563983009076318	0.019650600632601482	0.9999999993277805	0.9999999746043516	0.999999999966363	0.9870616966643685	0.9999828137796576	0.9991368738335239	0.9999999999977486	0.9999999999999898	0.9999999999987905	0.999999999999987	0.8803774558951649	0.9625990136802833	0.9870542226438093	0.999983323171192	0.999999999354156	0.9999999628760713	0.7805030893941503	0.9999999998856179	0.9999997478513607	0.9999702034299861	0.4783936927569163	0.9999999874176602	0.9999999002594196	0.999999999284756	0.8470558231835356
Count_dtv	0.7626200716549325	0.026280691806114694	1.188910670160232e-06	0.18603680440444492	1.9689765785147865e-06	0.9999999969752307	0.0115425214772436	0.0003929954468126139	5.32843221957434e-15	0.9990576495704062	0.1514714498797139	0.9177423856520546	0.19661968727682216	0.9998921188214491	0.006761219247103608	0.9977526768379367	2.481596287110002e-10	0.0009276887611101057	0.008446636513712177	0.7630426677908577	1.0282596337544626e-06	0.08424392597005231	4.0824063078433994e-10	1.355269164255356e-12	0.7628103163671099	0.47305638880502254	0.9601110430677432	0.0001605473904783001	0.017136965149606033	0.000323514135901177	0.9715241286150662	0.9990517706863377	0.9852191277277557	0.9999709347398109	5.125643729569091e-06	0.00017522838577686576	7.593525468812234e-05	0.013571292946979235	0.6695183325922046	0.27496231656684844	4.429857456484466e-07	0.9053223275932218	0.42812012444227254	0.04347721720667604	1.009406706752243e-09	0.6913081820995631	0.06593571017909097	0.5355306104879918	8.23363586175482e-08
Count_hnr	0.4824287946469798	0.005678703507117003	3.3114881240066784e-07	0.03962601035530634	3.033755887600103e-09	0.9999999979333117	0.0001625788491267844	0.0001071511684767947	6.177943800898119e-15	0.9900463765215664	0.012932373408489422	0.8025552259482186	0.03191986706066854	0.9997652742306079	0.00039909022226853187	0.9902962133784253	6.854277084646756e-11	8.456043219128048e-05	0.006095239857423388	0.5919743969545458	2.915009727354167e-10	0.02286639897865068	5.4146852768627354e-11	6.234130145766956e-14	0.48496479117471525	0.24226364398021827	0.8753095869446392	1.670113264866197e-06	0.0012926292119455763	8.657101655186347e-05	0.9109459609500369	0.9961293242113018	0.9597242717130476	0.9996665079351422	7.572689841746665e-08	3.0647688641397614e-07	1.982170012762077e-05	0.0004644955810756506	0.3800992860860059	0.16371016531363514	9.520906451143826e-09	0.6395597674515701	0.12629862497308303	0.0030683222960158595	1.2509967978187116e-10	0.34566136859395225	0.020025189620049434	0.23081425761989516	4.5369353881709835e-09
Count_cpp	0.9999999999822491	0.9999998783373094	0.9942937497126725	0.9999999823218533	0.9685069293945459	1.0	0.9999952506846884	0.9999688786908761	0.0043537767224219644	0.9999999999999903	0.9999999863313829	0.9999999999962093	0.9999999765897466	0.9999999999999987	0.999992294200592	0.9999999999999919	0.7311002081558368	0.9999968614356559	0.9999997925016878	0.999999999999708	0.9839687290796891	0.9999999459426192	0.26004620554350255	0.12766515047812482	0.9999999999931111	0.9999999999532619	0.9999999999999291	0.9977116995911601	0.9999998664422125	0.9999704439387778	0.9999999999999566	0.999999999999996	0.9999999999999972	0.9999999999999982	0.9917196669415257	0.9984092122705054	0.9993072077805557	0.9999989951879538	0.9999999999578268	0.9999999997182266	0.9629618024608597	0.9999999999994154	0.9999999996413881	0.9999993335999389	0.8340802157929343	0.9999999999969027	0.999999994102344	0.9999999999865509	0.9574305814924309
Count_creak	0.9992317976245548	0.7108143669272652	0.0033529047721233655	0.9478040539980173	0.002144574776729769	0.999999999999872	0.3905076149755223	0.1473925944799207	7.735047818841241e-11	0.9999994581681634	0.9268086377965424	0.9995618854998883	0.8900266906931903	0.9999999973417408	0.31429672334688236	0.9999985094393627	2.1122766427911847e-05	0.32414669660960893	0.7590517888442683	0.9998046684674797	0.001954370907476195	0.8175664767372879	1.43572879348186e-06	8.955678342907744e-08	0.9973520325124077	0.9873158693746628	0.9999409318662588	0.03079563957750017	0.5513150568248225	0.21956190098443695	0.9999871756315006	0.9999997704066248	0.999994993435566	0.9999999926293118	0.002318940938905342	0.018773711873250717	0.1121016856667989	0.4638905279385982	0.9985432077533075	0.9844450958979997	0.000680813075830068	0.9998957613152358	0.9855454761304188	0.6825123706664572	4.403494696080549e-05	0.9957115866162942	0.9133358309256029	0.9991441593592453	0.002093091196010713
Count_pcpp	0.9999999999847211	0.9999998480708571	0.9831397194502107	0.9999999901676422	0.9474443430770856	0.9999999999999999	0.9999876516878893	0.9998798867378411	0.0037546422862085476	0.9999999999994356	0.9999999584254707	0.9999999999998328	0.9999999738566122	0.9999999999999937	0.9999642828123414	0.9999999999999397	0.5335167779666694	0.9999878947514641	0.9999999013763132	0.9999999999966783	0.951913839443719	0.9999988819044769	0.17161982231799267	0.07430390455954813	0.9999999999831395	0.9999999966111759	0.9999999999995578	0.9986548003401704	0.9999989832687404	0.9999990165722149	0.9999999999993893	0.9999999999999554	0.9999999999992112	0.9999999999999934	0.9953225989478407	0.9955262737975217	0.9991897325326251	0.9999985928466122	0.9999999999908118	0.999999999571624	0.9450907896669883	0.9999999999967286	0.999999999965259	0.999993517174061	0.7412182249108987	0.9999999999744011	0.9999999675150024	0.9999999995664692	0.9284134089115907
Count_phnr	0.9999998458225848	0.9984584501872585	0.532361828086705	0.9999910977345366	0.29793645000917257	0.999999999999999	0.9957713126828176	0.9381016123126923	1.5615226374473025e-06	0.9999999999639455	0.9998634219099307	0.9999999949676458	0.9999157162417888	0.9999999999989535	0.982331295115651	0.9999999999907437	0.016736259544661795	0.9867717689914064	0.9995294197783949	0.9999999828588582	0.33702302895901803	0.9998217075996678	0.0029456372455011516	0.0003777738851147132	0.999999792228943	0.9999935003903719	0.9999999999469193	0.7911354864203527	0.9916571478139952	0.9438908777011485	0.9999999999619436	0.9999999999985101	0.999999999900408	0.999999999999779	0.5426623349397055	0.6420955362122533	0.8727797071607224	0.9968580187629776	0.9999999969883718	0.9999981220782721	0.24482030729744014	0.9999999987835302	0.9999960363149418	0.9945670287266637	0.078783687347938	0.9999999375327518	0.9997685782559073	0.9999995749402589	0.20850023793967293
Count_phnrcpp	0.999999996148139	0.9999545815179524	0.8575445642771777	0.9999993683557744	0.6421747354484784	0.9999999999999994	0.9993022325946193	0.9958326707957214	0.00020516385778700724	0.9999999999984971	0.9999943400949625	0.9999999999801243	0.9999979343444985	0.999999999999956	0.9979491514614534	0.9999999999978545	0.22728282020304935	0.9998019687149532	0.9999881888045411	0.9999999998856771	0.7183401545846255	0.9999836761356033	0.036588888999820046	0.011893719728736082	0.9999999991965186	0.9999999660928426	0.9999999999946972	0.9768780278727117	0.9999448535914265	0.999586623598458	0.999999999990551	0.9999999999994447	0.9999999999850543	0.9999999999999493	0.8813788295539906	0.9460189565270782	0.9877413376762493	0.9999103009107188	0.9999999988805454	0.9999998671926267	0.6641820513400598	0.9999999999715914	0.9999998734915001	0.9999221408361956	0.2521420248329951	0.9999999961240749	0.9999981392262778	0.9999999956216176	0.6398053818897796
Count_pehnrcpp	0.9999999999883866	0.999999886662863	0.9990984922086004	0.9999999999808646	0.9895745900362827	1.0	0.9999998154852952	0.9999599174186704	0.04104443196439256	0.999999999999968	0.9999999984690264	0.9999999999999459	0.999999999898224	0.9999999999999991	0.9999988495430112	0.9999999999999837	0.9289765015689178	0.9999996720758186	0.999999987990919	0.9999999999940039	0.9920470000357925	0.9999999941165828	0.5506294644191311	0.3389579835151901	0.9999999999975266	0.999999999879776	0.9999999999999787	0.9999152014499559	0.9999999372793996	0.9999971203722015	0.999999999999982	0.9999999999999997	0.9999999999999803	0.9999999999999991	0.9990134863663203	0.999464944927941	0.9997094752674955	0.9999999775248121	0.9999999999996179	0.9999999998974217	0.9897542842273536	0.999999999999846	0.9999999999127122	0.9999999510925147	0.957786200770561	0.9999999999978274	0.9999999962503759	0.9999999999853267	0.993385281641139
Count_ehnrcpp	0.9999999991347555	0.9999066804225977	0.77411544256732	0.9999998626288101	0.6371929054569669	0.9999999999999998	0.999616269102229	0.9875101977039383	6.135332568039547e-05	0.9999999999994936	0.9999961074363036	0.9999999999261803	0.9999968078221908	0.9999999999999772	0.9975892594958278	0.9999999999991045	0.09467599659241449	0.9990005202335639	0.9999847354893838	0.9999999984628929	0.6496379080014522	0.9999421206936143	0.009637083471716087	0.003906602312010006	0.9999999987860414	0.9999998708220442	0.9999999999697397	0.932313342667113	0.999834344714334	0.9940094034996699	0.9999999999894892	0.999999999999717	0.999999999994071	0.999999999999924	0.7827833676082085	0.9100023940065234	0.9554655969310009	0.9996555735659475	0.9999999986322008	0.9999996211888089	0.47912201922430114	0.9999999999404383	0.9999998743570415	0.9998486566176844	0.1580488260626675	0.9999999983506647	0.9999977098519455	0.9999999627329179	0.5962352118602362
Count_ecpp	0.999998721356441	0.9673175122057469	0.09124855012369404	0.999721484219135	0.04717494993044997	0.9999999999999984	0.9409454154251709	0.6937777806698378	3.878435223282217e-08	0.9999999999662985	0.9990272344398208	0.9999999443385379	0.9969895364417255	0.9999999999997427	0.8261917746241836	0.9999999999230725	0.0003654212213587881	0.878448940910051	0.9929118445133349	0.9999965156416211	0.05453129687565142	0.9922670735929613	1.1788408935913128e-05	1.0186018414235416e-06	0.9999988205889879	0.9999434568430469	0.9999999679137581	0.3200358419139838	0.9516132240400931	0.733465527317956	0.9999999996093744	0.9999999998104508	0.9999999995083273	0.9999999999942735	0.16248335979353973	0.3204803258438204	0.48393897232150684	0.9501629960751904	0.9999978239801723	0.9998239052318569	0.020493466072686737	0.9999999775416177	0.999931567998292	0.9553355771364194	0.0037132232998766056	0.9999954735439678	0.9963245673425142	0.9999898079933226	0.06802644437150263
Count_dhnr	0.9830260507720117	0.38690664216848003	4.71411781062258e-05	0.688275703853378	3.465484632238678e-05	0.9999999999998163	0.08082465548208162	0.030589415390031204	9.187917042471574e-13	0.9999911782153618	0.5718779230227189	0.9991822318839343	0.6829047987971144	0.9999999454507361	0.09325534391393242	0.999974397025811	3.7676643906907417e-07	0.03662142799559209	0.3108590214087239	0.993441673580216	5.773498000174054e-05	0.4160897337783508	6.180188631871307e-10	2.888536198067709e-10	0.967161253035625	0.9188426930923582	0.9998056071508001	0.002905999900023719	0.1738377558661841	0.03784801598417935	0.9997911024328511	0.9999950483177062	0.9995389722973456	0.9999999855184438	0.0001009883362612994	0.0010052810528533014	0.009301464950567872	0.15146313487679686	0.9504641465776988	0.8821767939703892	7.703889464359417e-06	0.9960731730683958	0.8391821831163957	0.13982998991385281	1.2488775383795892e-06	0.9578954820247203	0.5191576037636749	0.9621798522051102	5.9431455738377565e-05
Count_dcpp	0.9999999999974952	0.9999999844022708	0.9949157804256913	0.9999999999235933	0.9926910195047975	1.0	0.9999994788451536	0.9999814692294752	0.02973684079415697	0.9999999999999983	0.999999999848623	0.9999999999997964	0.9999999992418649	0.9999999999999999	0.9999973524195325	0.9999999999999964	0.8631441142473553	0.9999998861303981	0.9999999873616996	0.9999999999999061	0.9916646577100149	0.9999997023400237	0.4807571046157739	0.22311633247988838	0.9999999999972009	0.9999999997071118	0.9999999999999627	0.9991866365006139	0.9999998836747213	0.9999906631904621	0.9999999999999971	0.9999999999999963	0.9999999999999878	0.9999999999999997	0.9990876715292658	0.9998652327360006	0.9999238615249302	0.9999999119060662	0.9999999999965666	0.999999999662215	0.9776516894190657	0.9999999999999608	0.9999999999379797	0.9999999961323993	0.8210354270323361	0.9999999998963528	0.9999999899482577	0.9999999999906886	0.9852643269644765
Count_dcreak	0.90404200299863	0.19347205984380356	6.433300876426034e-06	0.3020608109384034	2.5817411014975765e-06	0.9999999997956455	0.023538468019496616	0.0024930741571100364	9.839666602393398e-13	0.9992082048188968	0.2847520669561153	0.9880457446577458	0.30126802646940576	0.9999820932768948	0.012642720111818353	0.9992028889894604	1.932637883287276e-07	0.012056829825397323	0.14354548265585276	0.9279128429484166	3.5870323213199213e-06	0.21878824520184376	5.088570505155653e-10	2.182267833748748e-11	0.8422602480803265	0.6929266544893979	0.9833212618953895	0.00043563872670486324	0.060614639125914964	0.005039932279505658	0.9930347568359803	0.9998047152890764	0.995031331819287	0.999974728583502	1.971269876781939e-05	0.00031039217295065054	0.003807402112642021	0.0376547908819962	0.7369535467928459	0.5415920043050558	4.278834592399025e-06	0.9229064268436366	0.6106827887778803	0.09334412491597416	1.2837955614583757e-07	0.8290456411108995	0.3577948856990951	0.7617949086912552	9.576627052847886e-06
Count_dpcpp	0.00021500405810818157	1.0436414279964628e-07	1.4865595907338582e-13	5.093647946494657e-08	3.867875484194228e-13	0.9986630883205045	9.328174734470783e-10	4.296791921342103e-11	7.379847246893116e-17	0.20237880522158092	2.164285783680482e-06	0.0010436598007217905	2.0837887446603867e-07	0.4725195185640933	4.2639496340353616e-11	0.06014968513143728	9.58757432921272e-15	8.676703042321267e-11	9.945454688025091e-08	0.0013759827606709177	1.3178731820643233e-13	2.1477738664974835e-06	7.343011476064699e-16	9.644147688338342e-16	8.651103146477664e-06	4.282215293827861e-05	0.013521752597527324	1.2095037350080227e-11	6.062253334973709e-09	2.7672890345405915e-09	0.005871861323000587	0.14723564846271692	0.008788800870862886	0.49401856281914647	7.154017778375236e-13	2.2846874260859833e-12	1.81740271326635e-11	3.59227681471161e-10	3.6508389473298883e-07	2.7979899651677963e-07	7.023637005696262e-14	0.0016264563037613488	4.852874077994653e-06	9.771087153374345e-09	9.664543643966957e-15	2.5979751040509426e-05	1.6518041115416686e-07	0.0002105721165614841	4.254938761077416e-12
Count_dphnr	0.00045359304939479947	8.094944657354719e-08	1.6651380519770245e-12	2.8629407363556747e-08	1.6627477948697364e-13	0.9998521620917542	1.83137700685566e-09	6.367488246443478e-11	5.588117213382486e-17	0.15350959843047035	3.884087017366598e-07	0.002138655160568078	3.4714101215119553e-07	0.4139887189765918	3.869496640410363e-11	0.06456415868831542	3.2556443525460034e-15	1.926553944437341e-10	2.1364352000617975e-07	0.00036166111965782054	6.141321346652398e-15	3.3005350848466948e-06	2.676202158562306e-15	3.174672842966653e-16	5.462440686193633e-05	1.0280430884266167e-05	0.00977583458316819	1.7099886529266675e-12	1.386848988960299e-09	4.404068628376871e-09	0.004619862551032507	0.15316204107509968	0.013370262726098946	0.5430200165970089	8.719636537183824e-14	6.675000025260955e-14	1.9385419168743277e-11	3.012697576993998e-10	2.3350176001451903e-06	1.091447684828294e-06	3.2450323072802864e-14	0.0005385766652506089	3.3910983919819507e-06	2.544067662608388e-09	1.3310903879419313e-14	4.8369453208132404e-05	4.777438349605283e-07	0.00014231525451350818	3.5960466395340063e-12
Count_dphnrcpp	5.61936223046533e-05	7.411178775540003e-09	1.5139690636485792e-13	4.45985274084729e-10	5.003779482877042e-14	0.9987773333558301	6.094653494825059e-10	8.802246557603283e-12	3.7866573062522975e-17	0.022904936182929776	2.2775457984691465e-07	0.00015007746295749827	1.0730381358011538e-08	0.21852609198548167	1.7060695081309703e-11	0.008555768587936914	1.1060047141720779e-14	2.1444718284058775e-10	3.0295728601827644e-08	0.00010549279265290651	6.007869592651599e-14	1.6867143455724009e-06	3.851894245593155e-16	2.6264160034605885e-16	1.707611696674307e-05	3.8860819212498086e-06	0.003743840128573974	1.0211471758697305e-12	1.5056732672642893e-09	1.1014457695877794e-09	0.0008746977915649325	0.04296192170863476	0.004063198450285908	0.288685101326271	4.6249529390697356e-14	1.9138368155698384e-13	1.6486046778930836e-11	2.6300078571244332e-11	9.040095303161481e-07	7.877152264397073e-08	3.295589589026439e-14	5.8117849128592336e-05	8.097397873308587e-07	4.628740960766572e-09	6.651671078857132e-15	1.8353142412351167e-05	1.9428052648378937e-07	2.7232243091275194e-05	4.826473031308542e-14
Count_dpehnrcpp	9.031576155050376e-05	7.674176743791568e-08	3.2504522351989387e-13	9.906411900849526e-10	9.732152674094797e-14	0.999832871383297	1.0878699821992203e-09	1.661889681296391e-12	1.627494555780004e-17	0.0607341520406918	5.511306347646647e-07	0.003130631436495646	2.9294531433286613e-08	0.20512576865045634	3.548012055632848e-12	0.03183975295459336	1.8895961609162604e-15	6.032143469114102e-11	2.9439588814160577e-09	0.0002723425977886825	4.5401511133534714e-15	1.5873928724998183e-06	1.3220486143829705e-16	1.2371634739527096e-16	5.050290279677046e-05	8.162580734206906e-06	0.004505102448844812	1.4022039152984456e-12	2.5986559319960565e-10	2.8803762204990743e-10	0.0012659069109026923	0.08892872681708103	0.00683988812766499	0.34908192062709664	7.357239566955801e-15	4.368427767830684e-15	5.936423654349448e-12	1.3125758959655456e-10	7.001012924906526e-07	3.257643755793474e-07	6.271718914689238e-14	5.8828088458905816e-05	2.2000648631139343e-07	3.0083759697194177e-10	6.974525937259944e-16	1.6234202982305085e-05	7.966302437624835e-08	5.0773899682919815e-05	5.613640219738238e-15
Count_dehnrcpp	0.9999999999880553	0.9999981003072541	0.9645959497045836	0.9999999991096631	0.92726030956547	1.0	0.9999969477236135	0.9999252288453792	0.0008019304532072563	0.9999999999999996	0.9999999457879287	0.9999999999995516	0.999999996173339	0.9999999999999997	0.9999935991037794	0.999999999999988	0.6057436464945629	0.9999992717098749	0.9999999127253832	0.9999999999942685	0.8946157892818944	0.9999990175948521	0.23774887840493286	0.07942413411829502	0.9999999999277223	0.9999999976148456	0.9999999999992052	0.9972365181003585	0.9999991087472493	0.999990738335535	0.9999999999999296	0.9999999999999971	0.9999999999999472	0.9999999999999996	0.9907524214322776	0.9958834056622745	0.9990602873331663	0.9999998606907746	0.999999999949198	0.9999999984529426	0.9296640837343452	0.9999999999999256	0.9999999994779082	0.9999988533828026	0.7425516183490587	0.999999999968317	0.9999999643486859	0.9999999999973844	0.9298632385893523
Count_decpp	0.9999999999997421	0.9999999996555144	0.9995846401423496	0.9999999999969951	0.998566598747548	1.0	0.99999967109465	0.9999989297832222	0.1002110208561231	0.9999999999999997	0.9999999990811508	0.9999999999999133	0.9999999999848751	0.9999999999999999	0.9999997903936689	0.9999999999999993	0.966179084275398	0.9999999966837024	0.999999997461381	0.9999999999997782	0.9977571321909606	0.9999999979973416	0.7342123037073034	0.5506324477595129	0.9999999999994902	0.9999999997829623	0.9999999999999869	0.9999895837374587	0.9999999310068671	0.9999996515453051	0.9999999999999994	0.9999999999999994	0.9999999999999944	0.9999999999999991	0.9997026238027987	0.9999583901774831	0.9999917090286352	0.999999998893239	0.9999999999999359	0.9999999999926843	0.9971378676004323	0.9999999999999042	0.9999999999932287	0.9999999854430675	0.9785305680219505	0.9999999999901178	0.9999999998720432	0.9999999999895014	0.9982057749568137
DDK_f	0.9999488547727202	0.9402035284667503	0.029108663840998125	0.9945912570309001	0.014684892685823413	0.9999999999999905	0.8468359876563467	0.44625665154700395	1.255345379946748e-09	0.9999999968445465	0.9843757033302252	0.9999994460987572	0.9942479035568049	0.9999999999547726	0.6199591892813264	0.9999999952346973	0.0001240900649989935	0.7155865127651818	0.9526581883951569	0.9999905513004378	0.02303023971096723	0.9505404828565238	3.1888155918851344e-06	6.528766762760923e-07	0.9999263665835477	0.9994299730206523	0.9999998501361225	0.2117771218664838	0.8607861006335895	0.44481413038719575	0.999999939541403	0.9999999994358691	0.9999999183578169	0.9999999999407568	0.04742880577933228	0.1986961184726897	0.2602492852813193	0.8913815808535224	0.9999786217731099	0.9973977052665421	0.012706733275392037	0.9999992771613389	0.9994560752213167	0.8786013428271531	0.0002409459564098366	0.9998980460684367	0.9930336943638034	0.9999684106390527	0.017853762394202714
DDK_df	0.9999999999998861	0.9999999994846953	0.9999383112921165	0.999999999859352	0.9977965876529987	0.9999999999999999	0.9999999978791512	0.99999437391665	0.1985610869463022	0.9999999999999848	0.9999999999563896	0.9999999999999593	0.9999999996069578	0.9999999999999988	0.9999993746726538	0.9999999999999728	0.9296339834790002	0.9999998810457671	0.999999999818011	0.9999999999999262	0.9984795073790338	0.999999998402746	0.7957288948832082	0.4973240814043424	0.9999999999995384	0.9999999999477888	0.9999999999999643	0.9999574129206615	0.9999999688121116	0.9999995014270568	0.9999999999999888	0.999999999999996	0.9999999999999808	0.9999999999999988	0.9998357609230247	0.9999226239464811	0.9999940598819471	0.999999990760209	0.9999999999983423	0.9999999999625373	0.9987813859601125	0.9999999999999928	0.9999999999984172	0.9999999935039422	0.983463716418281	0.9999999999993847	0.9999999999301498	0.9999999999989934	0.9969925466064588
DDK_mfcc	0.9999985014930936	0.9981411350690731	0.3826609525515699	0.9998939945909425	0.1990068557085119	0.9999999999999999	0.9878070248699521	0.8653028430074288	2.22816961331425e-07	0.9999999999620213	0.9997237485571281	0.9999999809407178	0.9996941738262726	0.9999999999998901	0.9400747387393532	0.9999999999309628	0.013595691686122855	0.9598528651000527	0.995892579010953	0.9999999572184006	0.18850575044987322	0.9983198889568847	0.00040968637347816016	8.37398620709332e-05	0.9999957851622506	0.9999808121209562	0.999999995108266	0.6138550085843499	0.9949880029191467	0.9319907429269101	0.9999999994258281	0.9999999999542198	0.999999999059108	0.9999999999997048	0.40796382204509796	0.5638409390139573	0.801054824496787	0.9957075735609614	0.9999997828662297	0.9999665369355036	0.1458671955367839	0.9999999988879001	0.9999977460809126	0.9920043756678463	0.02867513119750424	0.9999999531070568	0.9997166663503054	0.9999945267756161	0.16217371140175696
DDK_dmfcc	0.999999921563523	0.9997527464085212	0.4574785345135809	0.9999886082952905	0.43795756770954153	0.9999999999999999	0.9934215550535201	0.9090733756920482	7.41625446907358e-06	0.9999999999743315	0.9999621019438896	0.9999999993955483	0.9999507478094027	0.999999999999938	0.9912990498299035	0.9999999999573549	0.0662373288830304	0.9866046148945308	0.9995645414762548	0.9999999603621623	0.4006167765487122	0.9997705616140389	0.00586723994726238	0.0011299435351501972	0.9999999921236694	0.9999994853374145	0.9999999997017608	0.8686728600889173	0.9969154814846061	0.9745583858761496	0.9999999998307272	0.9999999999937074	0.9999999997259558	0.999999999999883	0.5709768348805699	0.869740163422797	0.8697892296699556	0.9985488692202658	0.9999999220484297	0.9999988684418264	0.3150256551494991	0.9999999969214796	0.9999988645204698	0.9993299283528091	0.09499868001488665	0.9999994874378682	0.9999147401136452	0.9999997222821313	0.3384973879685743
DDK_p	0.9999959897802795	0.9818745587625036	0.0718644214806032	0.9986569566958854	0.026099074128114824	0.9999999999999984	0.8656341925926571	0.6652486173043134	7.683058504467383e-09	0.9999999949941557	0.9926728456398127	0.9999988652429086	0.9957418210679232	0.9999999999966135	0.856365537361867	0.9999999997462002	0.0009996646206452914	0.862246573735531	0.9768090042013772	0.9999991081862064	0.026633266979974122	0.98265958281607	6.594215959414445e-05	1.9093955053488115e-06	0.9999695949002793	0.999531522754338	0.9999996088616422	0.42313017167424166	0.9218921826024168	0.7678858996322377	0.9999999647391924	0.9999999998387717	0.9999999624104684	0.9999999999970978	0.04675612806311322	0.15678639548216378	0.5111715470484084	0.9106926497831084	0.9999777363512272	0.9993036897282058	0.01960504397227872	0.9999989519171988	0.9997932992785802	0.9517847221897817	0.00467046604304257	0.9999490777402854	0.9911327525096081	0.999968783305685	0.034544828277508065
DDK_dp	0.6276928379089115	0.02595034921349579	8.685436052868604e-07	0.05092061549156946	1.824483499956682e-08	0.9999999998629415	0.005747323768489563	0.00013730748390327734	3.928222288621257e-14	0.9987594365446562	0.07857462191252641	0.8743988740292421	0.048284812982578425	0.9999633906611106	0.00018179399196004974	0.9990933032260709	5.363047349226207e-10	0.00010903535714534683	0.018296603368866054	0.663088289187974	4.838841988175936e-07	0.06925677097058902	1.7152121657866959e-12	2.9498761439954165e-12	0.6682293231597325	0.3492137341372924	0.923261693685488	4.329209478125955e-06	0.004273822949720085	0.0006738683553241067	0.9836781146911221	0.9992597881052677	0.9865838465574677	0.9999252441976497	2.32213416378548e-07	3.0825943119847653e-06	8.077529198979733e-05	0.002691039554118132	0.47825071834721716	0.18077448474750035	1.1551869712837509e-07	0.7923891208389626	0.1982705425997105	0.006835426989285688	6.855926228102141e-10	0.4856123185659414	0.03765298334026892	0.5285891098418349	3.968329644273714e-07
DDK_e	0.4870946446469109	0.004844056495395639	2.5988492169981274e-08	0.02512283739997735	8.697220496162645e-08	0.9999999999513212	0.0007036593462860464	2.190922696791584e-05	1.9931454412906014e-14	0.9963631757800985	0.04510059846676006	0.8202741125437752	0.06675353146312117	0.9996645153025311	0.00020034943749815245	0.9936175712701778	4.104934422487808e-11	5.4461273350819206e-05	0.0034345995558268116	0.5625551623765195	9.243585656403855e-09	0.01777565911413022	8.67305610863777e-12	6.107753681357863e-13	0.46069375991448536	0.23833565438726234	0.8870215095610179	4.617285304114023e-06	0.0014723883365593785	0.0001088049304907223	0.9408669820221459	0.99781831221484	0.9747941378134426	0.9999358441967447	4.845502414874385e-08	6.825687196845415e-07	6.0014194858477185e-05	0.0008203965472893986	0.2565156856670565	0.08756172130134376	3.544899250267244e-08	0.7465391333439451	0.13604088014015847	0.0022071864298591004	1.014607654818112e-10	0.43031939711257694	0.02421164670282071	0.2869213117311624	9.756436261901063e-09
DDK_de	0.9987789057847195	0.7565940028510516	0.007552528882323348	0.9723769900337784	0.0010949059546217987	0.9999999999999895	0.5083052287839931	0.2827468485181295	1.7784322449563678e-10	0.9999999588503049	0.9320092833125374	0.9999770754615638	0.9659425543048892	0.9999999993653806	0.4676674176777924	0.9999999679420953	3.83818432683356e-06	0.37394039875448915	0.728476095707187	0.9998379633134766	0.0009388827154897648	0.8542341632753576	7.462031301723076e-07	6.725463911628234e-07	0.9995946985903268	0.9972574155494116	0.9999775559556634	0.0671697157481855	0.6429348545918792	0.3765901788439863	0.9999988478196414	0.9999999418098666	0.9999987356405412	0.9999999991262097	0.012661080807667405	0.042425845207385765	0.12573608684943383	0.7248247604389572	0.9994485898227433	0.9922561251957229	0.0007016677954350178	0.9999775393271184	0.9880244666150887	0.7270832907392184	0.00013018199604217584	0.9961211749095025	0.9526948435586898	0.997223302532074	0.0027961944596469226
DDK_pf	0.9737271181114282	0.17860273798379278	1.2573747103374105e-06	0.4280305870970712	8.440517711921876e-06	0.9999999999999426	0.032569443625380536	0.005895503875566983	4.087727505503781e-12	0.9999925235385605	0.4915491479769891	0.9945098681839746	0.5506164024217419	0.9999998652478752	0.016709648790550424	0.9999896927389845	7.702831544019567e-09	0.03136697512112891	0.30645114517922256	0.9812288168636474	1.3341061493667326e-05	0.3705838650542256	5.788719299990103e-09	7.63843393711869e-11	0.9790067023010471	0.8289082783710464	0.9993938627778226	0.0006939149744018464	0.06497007994000659	0.010196491357543741	0.9998263618728287	0.9999990253962255	0.9999304771783356	0.9999999703701257	8.317636747351552e-05	0.00013598381345800446	0.0015462335943276164	0.08664090094239973	0.9496681174318837	0.7733063298617009	4.564988908891474e-06	0.9978637095765378	0.7582161238959786	0.09872017969967162	3.139596122266173e-08	0.9612596763849323	0.45654042278052764	0.9188463158038751	1.301097186548054e-05
DDK_dpf	0.021970698730313584	5.149341976512049e-06	3.5799766057999904e-11	7.151673732980067e-05	1.5855393815361855e-10	0.9999988190900354	8.639972450672883e-08	5.127347440751469e-09	7.303126236414179e-16	0.6768379880207223	5.573652987946138e-05	0.08217330756880725	0.0002532815324767993	0.9237157313149187	4.3249952958473166e-08	0.5853234936541407	7.106467978664711e-14	2.896171594437254e-09	3.3875869314261305e-06	0.0292688578616213	1.3886045015895503e-11	0.00012116332532279322	5.9040168844712445e-15	6.266250946864971e-15	0.0259630467984748	0.012208590976501364	0.18933289126349911	1.487730836948472e-10	3.135903954365262e-07	1.5305022699308775e-07	0.2745341122320644	0.7035618383654938	0.3701077541444639	0.8827338468852723	6.423078540556895e-13	7.778459041409229e-11	1.0712013811420116e-08	8.096364602545181e-08	0.0022187944274575625	0.0007071728436650759	2.865393799649491e-12	0.019146107433230853	0.0005220045218630228	2.886753691302559e-06	1.0396687690548382e-14	0.004127640485694424	3.55370839688981e-05	0.0050723606289393985	7.253916743679476e-11
DDK_ef	0.040360236346850674	3.71727530233026e-05	3.533988456544902e-10	4.306506492501155e-05	7.063381088457652e-11	0.9999988593892156	3.373189948047634e-08	6.84480818027239e-08	6.849486215891652e-16	0.7419772467148421	0.00011550957441210926	0.11433014346554682	0.00012877208219492443	0.9233245409192824	1.6121384309818956e-08	0.6984222874554029	1.1070912942268451e-13	6.860312483381363e-08	1.815824871357251e-06	0.030971522424561353	1.521198777384658e-11	0.0001702066866680812	3.2450612644105825e-14	2.5902100499014286e-15	0.0301975251231989	0.00688978107408272	0.22338497898582482	5.32256848906165e-09	4.6912149466712334e-07	4.514810464262457e-08	0.2843202244775018	0.8174475346570389	0.3186532602806038	0.9369071323035079	1.7544127292999125e-10	2.6195047003590614e-10	3.3317372262607675e-08	1.8593156982747478e-06	0.005508944389153905	0.0013877589916451818	1.5706596855754697e-12	0.04583769628387833	0.0003748185264266854	6.586734059518605e-06	1.28572721686629e-12	0.005251352908654971	0.00012039926724169105	0.011073525700808226	1.0802762599464765e-10
DDK_def	0.9992430575236302	0.8271053620385134	0.002492831803233324	0.9544959129672227	0.003226515890073754	0.999999999999986	0.4391145235125158	0.16135043651953057	4.518133053489071e-11	0.9999995406582849	0.882371542755865	0.9999515991056163	0.932246263743318	0.9999999982968336	0.29332507489980575	0.9999998066653492	2.288847382290297e-06	0.33361067104671627	0.7761103544533487	0.9997507887380165	0.0017942727303123186	0.8423190680617174	5.918692063139262e-07	2.9265704131634355e-07	0.9993507465317196	0.9942974713064099	0.9999962819973043	0.05002823833465549	0.510316586244376	0.2516757473408593	0.9999955650815249	0.9999998970368364	0.9999985202599173	0.9999999995029746	0.0012466151463330743	0.017736558504861867	0.0889508614180799	0.5667617753025501	0.9987098133366662	0.9702865055109335	0.0006297246924213434	0.9999390567690839	0.9940221244629183	0.6938353594869903	6.19489937813197e-05	0.9976709856909636	0.9360415937895771	0.9966070371227105	0.0013923750929820255
DDK_pe	0.3569813297620523	0.0008738877917881614	1.992995133725663e-08	0.006247542176120532	3.6907676508266856e-08	0.9999999941381528	0.0001559853571506985	8.127721758548812e-06	1.0596802107323451e-13	0.9677447366029528	0.007264182842498408	0.5223735547553281	0.013952666706925894	0.9991818999851385	1.1286552586436678e-05	0.9346441564715707	2.728515071716769e-10	2.4528004044539646e-05	0.002339433686029423	0.2908088316355339	1.9919162491050046e-08	0.002470369342414362	1.3079442206027594e-11	5.265739973344775e-13	0.2737413874874349	0.11406171611196148	0.7354872446996099	4.045657468091208e-07	0.0002891908759799414	1.197383490311079e-05	0.7891228582804604	0.9878378985627445	0.8757269199271928	0.9966839882195705	3.790679989775108e-08	2.959886137003326e-07	1.367923020965351e-05	0.00017930168385115586	0.11021248896302954	0.028297782926870206	3.449486398023825e-09	0.3677762713230937	0.04328383497264482	0.0006733804220495768	3.2980918318112724e-11	0.12195959039517024	0.00870838341738291	0.1525508432928795	3.358991760975111e-09
DDK_dpe	0.07316691798239389	8.245090322507345e-05	2.520095047677665e-10	0.00012491001042776466	1.9788527858481114e-10	0.9999995456246517	5.280509421214973e-06	5.999013951727247e-08	1.4210946909828987e-15	0.7685831677518035	0.00039039577627399363	0.18039298525620595	0.0004071542811624311	0.9680859031289472	3.7279031048889053e-07	0.8164262295856701	6.598149233181438e-13	1.1882196114301513e-07	2.4992276291698037e-05	0.07635846556205919	2.516585974911883e-10	0.0004085550678427435	1.6545907550068056e-13	3.895625323812323e-14	0.04946320158013094	0.011158904277561455	0.30069313728381986	3.4564363948047774e-09	3.0037570936299257e-06	5.592862283186034e-07	0.4696176227374568	0.8866340668999058	0.5535850732035581	0.9628892869375247	2.3143531385079482e-10	1.0713760167479342e-09	2.2973307996608922e-08	1.8907795491639752e-06	0.007525575267674274	0.0014089397570066393	4.8698027411997514e-11	0.10989740040567086	0.004265132842031558	2.427372032446083e-05	9.10326694161256e-13	0.016986152145141376	0.0004978097649489304	0.021064970667824666	8.969236259218607e-11
DDK_pef	0.3768683664956236	0.004908369420703437	1.2868960484846915e-08	0.028065873061465463	1.6815808938429813e-07	0.999999999186716	0.00022759799931441383	1.1847101537023408e-05	4.516020818999527e-14	0.9821956856183022	0.03150405043343254	0.6080631748205163	0.0218231040499951	0.9993602063242158	7.335930847313903e-05	0.9872308652134411	5.239375535688597e-10	1.989073279146282e-05	0.0050123416231058985	0.4687555171913525	8.256859093688293e-08	0.024086732325389108	7.1935484954357415e-12	6.204309304504273e-13	0.47466408172436925	0.23055127117604146	0.7856150692578998	1.6735685946124475e-06	0.0007352355997566042	8.908122627271474e-05	0.8704972174016099	0.9839085737686798	0.919920339775715	0.9990625226605757	9.33048711399569e-09	2.6168359033862826e-07	7.161894575989299e-06	0.00025239368334681854	0.2512787949493365	0.07692685316500714	3.1818516134855357e-09	0.5411357459219496	0.07535495568037832	0.0016458208740627088	2.4260502204609137e-10	0.24721818870083384	0.018216011557683546	0.2806413133433836	1.251018896915291e-07
DDK_dpef	0.02175408541585503	5.16238676759449e-06	6.241912952585732e-11	6.533461446822249e-05	1.3873999595507386e-11	0.999993449388269	1.0092693444493787e-07	1.2669872090278627e-08	1.9319226935214741e-16	0.7178263522175127	3.736222223155351e-05	0.09376018276276071	0.0001908598777260035	0.8945340439966452	2.6002742713342327e-07	0.6685755149989402	1.189046904992758e-14	4.919326287628969e-09	2.0882419204880292e-06	0.014827142441690986	4.677356380760207e-12	9.721267871609056e-05	7.889599436592267e-15	1.778129808064874e-15	0.02041771733874925	0.006388010788774835	0.18168162974957153	2.74456100587932e-09	2.180889240871637e-07	9.879739986425164e-08	0.29443958493477623	0.6546541600434208	0.40030692274392604	0.9139669944943679	7.868423685806134e-11	2.138638042014051e-09	2.862062465137277e-09	7.024069351325004e-07	0.00396393535227705	0.0010756359579937118	2.4032056899019036e-12	0.030775168386695726	0.0003002735469651659	3.163406486889789e-06	1.487895284236704e-13	0.0056767441286825066	7.96232995844457e-05	0.0089671993360997	1.594410638062827e-11
DDK_tv	0.9991106328809137	0.7235741874508924	0.005995581487214071	0.9762815655033363	0.0027115190327150094	0.9999999999999292	0.5480764976471623	0.2699075659678083	1.5867488456925308e-09	0.999999949739573	0.9262440175437869	0.999991438250756	0.9562773563864961	0.9999999989447337	0.45722119269473327	0.9999999572231223	1.0785744957905616e-05	0.46354440776773453	0.8488886836026814	0.9997405906748867	0.007772162365328361	0.892681251221541	1.650246462100879e-08	1.4168465105683744e-07	0.9994383757647398	0.9967314464740277	0.9999967009846323	0.017782999109877334	0.741546687549818	0.3548107483667995	0.9999994351299061	0.9999999484064755	0.9999995033655209	0.9999999988058517	0.014281363407303073	0.05037721471363994	0.14023903723048248	0.727556081661028	0.9997763503602907	0.9813572395964997	0.0003804428337761654	0.9999874415923091	0.9775792157308556	0.7039159220817168	2.6564526172719143e-05	0.9991553146754986	0.930526560317494	0.9973474202664478	0.003329726000425532
DDK_dtv	0.5473316802386313	0.016624239814889957	3.30320901786976e-07	0.037400718060202516	3.5386512984243465e-08	0.999999990858725	0.003769635669881134	0.00021496195756445083	1.0292281913825372e-14	0.9935459396347714	0.04780736013545485	0.7020547031629665	0.03540571080131455	0.9994004285395118	0.000750701500499745	0.9946487637546542	1.618657706654449e-11	0.00027526711983286584	0.005361359069445643	0.6172641807177036	2.0281293504205622e-07	0.029221805648488662	7.93814200803741e-12	1.4978801035727513e-12	0.4746442710444829	0.21601887974214629	0.8571577213262869	7.311207714979994e-07	0.000778251393630139	9.127116972698193e-05	0.9751694314095285	0.9988258638623341	0.9842480949777684	0.9996508058464986	6.65962387520025e-07	1.0809668630067118e-05	9.775990024453907e-05	0.0008972162824422654	0.4142836443030479	0.13389683770714828	4.4260230501776026e-08	0.7077380019231511	0.19083890706366896	0.0034980504286936313	7.862684546264523e-12	0.34363879910137496	0.032942694768478054	0.2818501716329985	1.234991096220681e-08
DDK_hnr	0.9786632121334725	0.31006663026687553	2.007712745750098e-05	0.4617005169323442	1.2965961799366362e-05	0.9999999999842235	0.09769779654126093	0.020167745510264054	8.391555641962902e-12	0.9999903948415213	0.5626380913637574	0.9951457883353305	0.450241794144136	0.9999999480195282	0.019715353348033135	0.9999684834796154	1.7540310507456162e-07	0.03246973809903917	0.26160780797004346	0.9811773438431453	9.389625057338966e-05	0.358200604421518	2.5652206800537966e-09	5.490798886717891e-10	0.9567457947908172	0.8093275901288002	0.9987387848174644	0.000580482185132186	0.1034354973573336	0.018835875748551906	0.9998704471212244	0.999999417693961	0.9999799511629001	0.9999998367758663	8.571231375586262e-05	0.0008202269935174368	0.006923788482536133	0.07550211147808299	0.9414987016388209	0.710169277264316	7.872392369984385e-05	0.989445765285135	0.8325299468167868	0.15706100117902955	1.2941809766640832e-07	0.915496738708413	0.46876615097280055	0.9179666860652663	3.2721936176029175e-05
DDK_cpp	0.999958585221233	0.913288983939097	0.04183249990905442	0.9911891048461438	0.02154998170546611	0.999999999999993	0.7945305178437234	0.42728033369140633	1.432671252985209e-09	0.9999999999823929	0.983928262927658	0.9999996741364646	0.9908883732929443	0.9999999999965216	0.5907771395880892	0.9999999993634718	0.0001843308866255711	0.648460900722633	0.9724526053166008	0.9999972441349217	0.01372288870732162	0.9607005408676442	7.965475940449841e-06	5.069228283156897e-06	0.9999468294816083	0.9993737361517482	0.9999990278684537	0.1754270159789985	0.8570612194142938	0.5876790322741541	0.9999999931530291	0.9999999999231632	0.9999999657573924	0.9999999999583677	0.08498680495112759	0.1261112628213829	0.32675478252031664	0.7778020054103436	0.9997811780127865	0.9977744290776069	0.005701747914382187	0.999997548955716	0.998519207930317	0.911200404662285	0.0002623046906930078	0.9998250884151728	0.9847346556610788	0.9999282116833532	0.037951284508493215
DDK_creak	0.9999963748355468	0.9960802480689334	0.2211705730362758	0.999138059939033	0.14780929409583227	0.9999999999999954	0.9525114932410388	0.7250368568044225	4.887976481287974e-07	0.9999999985640241	0.9981965737536087	0.9999997861203093	0.9985498706030377	0.999999999979563	0.884543409472553	0.9999999986216503	0.006070802367537228	0.9515983682020839	0.9858390289498844	0.999998705545731	0.10411035410344333	0.984495711866119	0.00026211332355431975	5.897854847652749e-05	0.9999714310774774	0.9998072963046037	0.9999999463997059	0.5838469798262875	0.9791918608075598	0.8547316811194974	0.9999999825623149	0.9999999979171036	0.99999998373781	0.9999999999308702	0.26747063152850725	0.3860846237286554	0.6146764110937227	0.9694474939287313	0.9999943350083961	0.9996699832828486	0.050576845474006496	0.9999997092282848	0.9998400668129265	0.9859866735358124	0.007392863634745915	0.9999933766581216	0.996707061855488	0.9999810585232511	0.10850461033388059
DDK_pcpp	0.9999945924203778	0.9818350755518128	0.052811788561250655	0.9991959104357746	0.03074728789898457	1.0	0.8582233856177648	0.6178685984911542	2.068321996510277e-09	0.999999997756575	0.9968328233327891	0.9999998672084321	0.9965064185451792	0.9999999999997983	0.7720163915813607	0.9999999980749055	0.001929301166006234	0.8971432840611753	0.9875519109039623	0.9999938880132719	0.013881928550520723	0.9821554002115959	1.0194294252615527e-05	2.716004148449713e-06	0.9999936011776819	0.9990958486845737	0.9999998003783485	0.23987835989231732	0.9274123522084518	0.6925495553675425	0.9999999718178589	0.9999999997476536	0.9999999876568233	0.9999999999903206	0.08797427399186875	0.16984639810595364	0.4259046423659453	0.9212651272853729	0.9999790603923828	0.9991451032620368	0.012487338871567864	0.9999995955625915	0.9994635748782259	0.9522676691830196	0.0012403777442661443	0.9999544290206182	0.9869613605573314	0.9998527754943817	0.015535587239882336
DDK_phnr	0.5048788633234649	0.007793417499059893	1.4772338114256e-08	0.03804986647086278	1.243417119444933e-07	0.999999975643414	0.0020439560190702055	3.521882317073163e-05	9.562126325608504e-14	0.9910147086782358	0.03917331253845126	0.7369953099642989	0.045405301484224864	0.9994757071876008	0.0002115365718632658	0.9857723288071768	4.6487336006895935e-10	0.0005656647180847758	0.002313819096131914	0.4723672063273482	2.418724448078127e-07	0.033734883562111295	1.9278301231313596e-11	2.086889510264122e-12	0.4168992296474744	0.22257225361015398	0.8047074996937855	4.993183424433644e-06	0.002899437702904758	2.7689820509559837e-05	0.8916161458597187	0.994690204103067	0.9503617877927707	0.9990478447527851	4.7032372937910793e-07	3.8525460704887494e-06	1.2503277265482787e-05	0.003000527438172271	0.36635762662304117	0.06904817993162535	1.9689798189027384e-08	0.6813803649871328	0.0823572996611871	0.004198383113319424	3.3709955528886376e-10	0.39164092702950837	0.015973643169466173	0.29706490944450825	2.3289188766268313e-09
DDK_phnrcpp	0.9999982366998127	0.9747079220275824	0.1349752107389765	0.9989800228351007	0.03620953100870889	0.9999999999999993	0.9195327618663673	0.8322657355098818	2.0559385731471563e-08	0.9999999999492419	0.9985159538264898	0.9999998849428773	0.9974806495594365	0.9999999999880531	0.8762872000987143	0.9999999991768623	0.0012768358397371527	0.9505332865445412	0.9845335047669828	0.9999995996128457	0.05973494906923794	0.9910230139890258	6.387551276505426e-05	8.830241811940973e-06	0.9999922598965899	0.9999409328725917	0.9999997514705162	0.4712985557925097	0.9545891459271962	0.8001462495049452	0.9999999868847063	0.9999999975039214	0.9999999919964146	0.9999999999886356	0.18304012609122589	0.3649941379908171	0.5080316858448578	0.9565148613569319	0.9999924676122081	0.9998419156342945	0.033047760635614626	0.9999999207799662	0.9998306462249913	0.9689611281267397	0.004829244187400224	0.9999882643586315	0.997110250379064	0.9999687638866603	0.03632685702612127
DDK_pehnrcpp	0.7216796021191624	0.04063616914154411	4.6875053550269716e-07	0.12556760165448977	3.274404145713904e-07	0.9999999999888376	0.002290886413936891	0.00019391799999794282	2.7831932979271748e-14	0.9996105770853166	0.0984761746060267	0.9591668183947362	0.17395002236725698	0.9999718683539889	0.00026468547279097284	0.999075137423073	4.370430942158951e-09	0.0004660336516587546	0.02060076416932472	0.7393661443861719	1.6705227860199485e-08	0.08471433666306777	4.604016927150834e-12	1.4500205564325856e-11	0.6946412082149201	0.4891220595414989	0.9876434447379755	2.409803159440912e-05	0.005123613908703106	0.0003026143342367767	0.9820428699882657	0.999828893680672	0.9933422993989827	0.9999916686875775	1.0008402719102355e-06	2.6654544656506916e-06	0.000164024935305222	0.005961930876937494	0.5042324398999428	0.22461059577232673	5.704303563185316e-08	0.8705688288437345	0.4220018780145876	0.017161301606973593	8.259219634021317e-09	0.7000818299248294	0.09372148829943455	0.6120779204501463	8.547537480898649e-07
DDK_ehnrcpp	0.9864531419789705	0.36997117135454943	9.150263348627404e-05	0.8150042537640307	2.8352987790494784e-05	0.9999999999998681	0.07042689748539138	0.03482214505684943	1.8994692239500313e-13	0.999987350719725	0.6318535519696842	0.9996781806744858	0.7587456663615153	0.9999997225031592	0.06274559985175335	0.9999896864082406	7.691220996597969e-08	0.08734565566569152	0.3978589850912199	0.9946735416147052	1.9682803537655385e-05	0.5702522869243634	9.739334979221994e-09	1.2434828920831942e-10	0.9808798208271875	0.9510509452991037	0.9999474847643233	0.006769912727126416	0.14892340661177533	0.046496637584984804	0.9999231044098554	0.9999990790317066	0.9998985934441571	0.9999999598074575	0.00032352172899375057	0.0008195071790000259	0.009124720628090695	0.22470141476257544	0.9841935024944873	0.8880903348470484	6.384267131742148e-06	0.9978815230607871	0.8878540730283354	0.313861958099073	4.6037535257963446e-07	0.9745533804515518	0.5969517996335562	0.9700877428577176	3.3879485854821895e-05
DDK_ecpp	0.8238023066935539	0.044950016095325875	1.0520076291941106e-06	0.16665647472266476	3.145465052403629e-07	0.9999999999662378	0.0020057926944523027	0.0008599726865765398	7.847093941454047e-13	0.9992311071904619	0.12386921042193766	0.959474946220815	0.17651466703358387	0.9999201060942036	0.0004546646794312703	0.9987209572793373	2.1553218325238884e-10	0.0017640368346911485	0.07380251723267038	0.8534245898261624	8.578635289627401e-08	0.15434555648276138	3.9928666126942956e-10	4.0073323296923304e-12	0.7505964636647451	0.538987486245712	0.9912821289653753	0.00022063694070306502	0.01220614706973352	0.001937333990071917	0.9939386056894582	0.9997764638377172	0.9953799924909055	0.9999895858957478	4.693095560759965e-06	6.513713760727382e-06	0.0001056116560834794	0.011216633988639813	0.689256544378869	0.42119350665279476	1.551189778137332e-08	0.8964796843084304	0.33698955747128845	0.01971974652326823	1.0512835603140115e-08	0.6423602017717776	0.17010593244137656	0.6750851116488623	3.4154667689574554e-06
DDK_dhnr	0.999999995489668	0.9999613753308375	0.8275736884192288	0.9999963271792877	0.558091087221736	0.9999999999999992	0.9998333770806463	0.990209922718516	0.0001443847552377575	0.9999999999800795	0.9999961255668628	0.9999999996806141	0.9999997138851289	0.9999999999996309	0.9984206338308382	0.9999999998482463	0.14117117390161876	0.9986668401306281	0.999951264078572	0.9999999999147794	0.7134776970299841	0.9999519925436509	0.013275474279982153	0.003152987624989344	0.9999999965649022	0.9999996429549554	0.999999999972603	0.8833067860686671	0.9995217154936464	0.9966091194370191	0.9999999999880924	0.9999999999983614	0.9999999999802887	0.9999999999997985	0.778581681605627	0.8967217749663609	0.9896648132024709	0.9993226424847939	0.9999999909274281	0.9999989798993618	0.5216792596122377	0.9999999999459138	0.9999994482815531	0.9999070433087461	0.2904845342149557	0.9999997527602211	0.999993036136072	0.9999999683298306	0.6765408372623691
DDK_dcpp	0.999999349959323	0.9991538083275915	0.45111961858896615	0.999899084631946	0.19610968044023802	0.9999999999999994	0.9952293437833273	0.9468160016615532	4.0696370442468594e-07	0.9999999999634269	0.9998411693071692	0.9999999990808833	0.9999805585297767	0.999999999999029	0.983382967589179	0.9999999999482974	0.02563592859267728	0.9874106775198033	0.9985189937881739	0.9999999902836186	0.27019926434426506	0.9986127566796539	0.0004917427363077126	2.57051787431121e-05	0.9999998381458707	0.9999963988614078	0.9999999985406072	0.7440135446767957	0.9924899825536249	0.955466853896586	0.9999999996055113	0.9999999999980685	0.9999999997998953	0.9999999999994424	0.5227308686811667	0.6847556714456244	0.8717061428812878	0.9956581761875309	0.9999999786159139	0.9999958653626806	0.19823992605358426	0.99999998122719	0.9999983755825038	0.9967549093303785	0.02412282051835145	0.9999971817023642	0.999930445022871	0.9999992173742861	0.22614389948568453
DDK_dcreak	0.9999999981927138	0.9999791448962001	0.7927668095809675	0.9999991701845585	0.69148699490183	0.9999999999999998	0.9998028583825337	0.9961764000394998	0.00019784059324942427	0.9999999999977283	0.999990697707269	0.9999999999111806	0.9999997985447859	0.9999999999999944	0.9985875955160863	0.9999999999935081	0.16592445665578803	0.9995337232596768	0.9999663783301829	0.9999999994680927	0.6238647992624219	0.9999903670992308	0.0324513614200531	0.005279764724429007	0.9999999970078197	0.9999989253826442	0.9999999999955286	0.9455978200970239	0.9995843464751476	0.9946894802004446	0.9999999999973022	0.9999999999998832	0.9999999999940938	0.9999999999999604	0.865117968421925	0.9346549362828013	0.9762857856440674	0.9999439711838775	0.9999999979599488	0.9999996666391766	0.6604017863287461	0.999999999801149	0.9999991500405889	0.9997832380258828	0.2175799823388861	0.9999999844823737	0.9999841728476245	0.9999999638524157	0.614677136092326
DDK_dpcpp	0.003002601905246947	7.171656696931586e-07	9.805195449567283e-12	1.7593081688545739e-06	1.3509969145340868e-12	0.9999521358415036	7.616454111360672e-08	3.0970946893945287e-09	2.076046494597319e-16	0.5536110257683509	2.0391643378622505e-05	0.01657107628986556	1.0850433414012544e-05	0.800374141382199	4.782764572434712e-09	0.42722887336007004	2.6393457457455956e-14	3.7337368492173476e-09	6.246472682252001e-07	0.006699264726967059	1.1320599380043813e-11	5.9803768121182284e-05	2.668016882050797e-16	4.741796493698913e-15	0.003981513515378585	0.0013731297900201958	0.06104366482070348	5.421501630757038e-11	2.3329358727157147e-08	3.979482833026605e-09	0.14445523833763801	0.43774465739103535	0.15778849313386356	0.7791921048623498	7.022056489700234e-13	2.0463278774418592e-11	4.5633804276070915e-10	2.5209264691724942e-08	0.00016234299121427936	6.297655277614965e-06	7.400925646531658e-14	0.015474149336239406	0.00018162426710994576	1.0314901921124325e-07	2.703872305018437e-14	0.002076288509345942	1.0489953638714e-05	0.0008861894889479028	4.691648604927586e-12
DDK_dphnr	0.00375431282125162	4.1882761843405016e-07	1.0203582951437079e-11	1.9617560159730518e-06	2.0911660910917822e-12	0.9999630366213046	3.401996954171123e-08	4.4021969180914333e-10	3.332395381546886e-17	0.4511183257990814	3.227949795281377e-05	0.009086293188591403	9.921563657573934e-06	0.7196127962428615	8.713909697446962e-09	0.33096507134104036	1.5897534982310166e-14	7.756015923544572e-10	1.6788350733058723e-07	0.007919692057550881	5.0942653133317535e-12	2.8469174998397465e-05	1.4676662715835944e-16	3.019325062732523e-16	0.0009825401184155578	0.0010263971338781439	0.057766211296484155	1.654845307046016e-11	7.582084943956855e-08	1.5725267139129525e-08	0.08958065222212253	0.4506926844900821	0.16087574190181286	0.7705554604180735	5.478303809232107e-13	4.86653468274509e-13	1.581677734658098e-09	1.7577798266669396e-08	0.0005742861264281669	2.4359704700466036e-05	2.663420374516918e-12	0.012068759243221719	4.7609591533901775e-05	7.399490975322575e-08	3.706292650102334e-15	0.0015447565712113163	7.099296060969268e-06	0.0017414104889747354	5.1805808357807106e-12
DDK_dphnrcpp	0.004748572177107558	1.1931763920107177e-06	2.5893305609402164e-11	3.243538834139261e-06	2.139311193725646e-12	0.9999450738705032	1.1634784421658799e-07	2.4419303852020426e-09	1.760499870734261e-16	0.4675361185450574	3.0033907598704605e-05	0.02331477433671216	4.1713299398256145e-06	0.7957202773167464	5.4557416683783325e-09	0.42215831205462906	2.850774231580818e-14	7.110771804794426e-10	2.4635252939622634e-07	0.009294610067585855	2.8831264282480914e-11	8.313842378907972e-05	2.823106879559343e-16	1.0411945074899687e-15	0.0014153442112927847	0.0021706978359810115	0.08707701670522444	3.845277991627833e-11	7.919757753438678e-08	2.76156411563603e-08	0.10823602390711518	0.4648944220966305	0.18867851070627678	0.8096997274365649	7.751942048549551e-13	1.1988917546511304e-11	5.106727411259289e-10	9.127452550839303e-08	0.0002588492397844344	0.00011374368703109831	2.1912715654275783e-12	0.01222974842303744	0.000139727895501013	1.196545960098934e-07	1.525361133707815e-14	0.00422516856956464	7.590144297005183e-06	0.0010664959821494171	4.108240942610231e-12
DDK_dpehnrcpp	0.00909071799037095	9.898937529551618e-06	4.134675794096011e-11	2.8235645338638796e-05	1.201850832685949e-11	0.9999927512471349	8.688989197037345e-08	3.1906920620313516e-09	1.0605422404633e-16	0.5197756865835308	3.145664636912723e-05	0.05837023170389447	3.837165411653934e-05	0.856990383016377	1.1480716410178493e-07	0.5054484304393505	8.689526616781061e-14	7.342151404112142e-09	3.3615805735864368e-06	0.014460757743285015	1.3961509418430021e-12	5.687895225002662e-05	2.1081069682851284e-14	1.1779874405318153e-14	0.01036862371462436	0.0023141754287013304	0.13744022281668872	1.320225280414501e-09	9.43699268237677e-08	3.3955717895098866e-08	0.21957504034592462	0.588584310951242	0.2629716277350631	0.8969124248905491	2.5298602430337244e-12	1.7368499466962006e-11	6.321873367741007e-09	5.896325423168304e-08	0.0016225551825058827	0.00017648927655392342	2.9168592926348777e-12	0.01991236053748282	0.00025407023730706285	7.648820558336567e-07	1.6999068982772682e-13	0.005998039908133586	3.473628550994034e-05	0.0075185598384169584	4.865651449093789e-12
DDK_dehnrcpp	0.48218685295238317	0.002514847281797891	8.774355002159334e-09	0.024467834752715897	1.3047517060095681e-08	0.9999999961517387	0.00019406641032297756	7.985792699519497e-06	5.054579200219363e-15	0.985288347809258	0.011155888812920702	0.6323070096440943	0.016385533967497885	0.999092483209527	9.01145145987433e-05	0.9739022446050137	4.423914259641791e-11	2.4854269078029036e-05	0.003342376968676346	0.4230759461072259	2.987350783146375e-09	0.016719291934132016	4.52782689110527e-12	4.0312953288268494e-12	0.2849462262844473	0.20294069723236602	0.8050380174638154	1.4824248675416054e-06	0.0007099922441602262	9.472801327096872e-05	0.8898541855951712	0.9866070357598291	0.9047460102753182	0.9991787295573917	6.192297875945173e-08	4.6293370261492793e-07	5.5246358196325075e-06	0.0004911224472765057	0.18564227232782265	0.08151880596498423	5.197949513718977e-10	0.5103245845146392	0.07375786354990863	0.0009954397366012118	6.259288761064849e-11	0.3077627042468898	0.0068336668968067855	0.2349220863972616	5.736556896405814e-09
DDK_decpp	0.9991746944642484	0.5649756598721953	0.0005685015057241747	0.9130557308970513	0.0004099647528008654	0.999999999999896	0.20109362037855955	0.04012408470755233	2.0743733053470296e-12	0.9999991400117059	0.7716854007740295	0.9999005563464529	0.9144012397122933	0.9999999955505343	0.2129701226888009	0.9999989773924672	2.9088904634708716e-06	0.15120480378396484	0.5384278256237902	0.9982603197481061	0.0004643935582927032	0.7115010622206649	8.000347449093728e-08	1.0501317515511529e-08	0.9969024783243009	0.9917502035985251	0.9998857385451123	0.010193535503110616	0.24081803362471554	0.06281089622288888	0.9999888210281808	0.999998903422861	0.9999931277277373	0.9999999922596133	0.0007242487913695452	0.006212774121662803	0.03532231388376035	0.35135705983285237	0.9883781668819429	0.9349854470268537	9.296095270469853e-05	0.9997628825448734	0.926151806595019	0.45688376513930246	4.228001156469187e-06	0.9890004048277469	0.8031559709551013	0.9905646033081588	0.00027166633855660717
Vowel_f	0.999998914255727	0.9867209407719283	0.17579919492236812	0.9974409333800177	0.06454952495580761	0.9999999999999952	0.9481152194394226	0.6834379985674225	4.0858448319315414e-07	0.9999999918630501	0.99454104358449	0.9999957268599031	0.9972414746983144	0.9999999999975933	0.8316037737460036	0.9999999797651663	0.0034107534080264628	0.8847468760154215	0.9786077874111901	0.9999994725742988	0.09347196032783789	0.9855371319454288	0.00027982261098341083	9.364507916065784e-06	0.999974963057673	0.9997600727725654	0.9999991477010363	0.3600749497387622	0.9353071617673491	0.7521833578546255	0.9999998763014093	0.9999999965397495	0.9999999713415193	0.9999999999237902	0.09876578417443349	0.3154447870252223	0.49197477028432246	0.9483022556192655	0.9999892458850648	0.999553649800407	0.07567226990950379	0.9999996307053082	0.99984101894	0.9635679085611736	0.01117588851724108	0.9999669143659053	0.9975964692788614	0.9999552711578379	0.10884993123970993
Vowel_df	0.9999999987401065	0.9999965078495466	0.8513705543428574	0.9999995008030377	0.723917662619919	0.9999999999999996	0.9999196726015189	0.9938587922396647	0.00012060574015492334	0.999999999995211	0.9999988485063434	0.9999999993952268	0.9999967509186007	0.9999999999999529	0.9987190105738785	0.9999999999921949	0.2612614510809974	0.999798417448018	0.9999814175833116	0.9999999997806764	0.7813208398406524	0.9999880264975974	0.017760104496908864	0.012818905720074433	0.9999999937038743	0.9999990319687782	0.9999999998606959	0.9854670424466655	0.9999674463212608	0.9991671817969402	0.9999999998994191	0.9999999999905445	0.9999999999523425	0.9999999999995239	0.9222813189129437	0.9682225866225104	0.993190410181135	0.9999501427360772	0.9999999991325917	0.9999998940693552	0.6164863781947141	0.999999999856871	0.9999999492359946	0.9999681377763082	0.39089719206000045	0.999999996758863	0.9999994462022127	0.9999999878879847	0.6978577165780636
Vowel_mfcc	0.9999999999962235	0.9999999986147563	0.9996952630662008	0.9999999998404475	0.9983566302881226	1.0	0.9999999782119142	0.999997585764087	0.3065803328376172	0.9999999999999816	0.9999999998991148	0.9999999999999956	0.9999999998036575	0.9999999999999998	0.9999999610753985	0.9999999999999946	0.9532651272731733	0.9999992858747685	0.999999994917289	0.9999999999997611	0.9990601458609701	0.9999998847273825	0.7218739039803669	0.6381584030642184	0.9999999999991618	0.9999999999640594	0.9999999999999177	0.9999520918442899	0.9999999662824894	0.9999996100642164	0.9999999999999992	0.999999999999997	0.9999999999999967	0.9999999999999997	0.999760250144169	0.9999875467026607	0.9999696329377812	0.9999999944782693	0.9999999999993765	0.999999999946557	0.9987401977702233	0.9999999999999897	0.9999999999307245	0.9999999986120606	0.9656212786723316	0.9999999999806347	0.999999998202404	0.9999999999589945	0.9959468973122856
Vowel_dmfcc	0.9999978807080985	0.9973277616335833	0.3408691729937253	0.9998947051164789	0.13923441904038414	0.999999999999995	0.9885324551432011	0.8310911196795967	3.2735684018459715e-06	0.9999999967475063	0.9997617914632768	0.9999999917191771	0.9995442952608221	0.9999999999893384	0.9432936384935668	0.9999999978439801	0.013243205741332146	0.9605060939701805	0.9987392337511791	0.9999992185392141	0.16701644528844334	0.997269806920984	0.0018922793791202109	0.0002405512809343844	0.9999962781571701	0.9999073283358223	0.9999999966093484	0.6626326404498488	0.994883788989716	0.9146441259507718	0.9999999899397328	0.999999999347451	0.999999991948615	0.9999999999925717	0.39864165774040766	0.5806656039596467	0.7827369907938809	0.9919475880708398	0.9999997148223898	0.9998965098038756	0.11038641757754114	0.9999999745945671	0.9999530534462677	0.9926464991838502	0.04443390880636668	0.9999991839068461	0.9989037752479228	0.9999842840184502	0.18214699155822617
Vowel_p	0.9979213318141813	0.6637775948727972	0.0016773683051086372	0.8508696336875967	0.001039721816860696	0.9999999999999907	0.37791586720232134	0.08902757696683339	1.6511595541459799e-10	0.9999998533322944	0.8871820232598626	0.9999481919036137	0.9225699226130746	0.9999999958550835	0.29354744769568414	0.9999996508045625	4.453846003663622e-06	0.2638576582237959	0.8220291631209764	0.9990044950567003	0.00027439911481546767	0.8552755088565795	3.8965893089992417e-07	2.4908319784966713e-08	0.9963194332175367	0.9893030565257473	0.9999178323880619	0.045041053274950754	0.4854691460777141	0.15855209744807663	0.9999929299665413	0.9999998695685717	0.9999933297546304	0.9999999993587316	0.00687686488230543	0.018653988492879563	0.08117148529734297	0.46961426358731645	0.9964937851630178	0.9675479965576075	7.500388802578077e-05	0.9998394020826743	0.9755055196879543	0.6325600606331295	3.9787218750014444e-05	0.994760917334568	0.8262090614952264	0.9926672776761751	0.0003032312639867022
Vowel_dp	0.9679548725092896	0.12414123276686773	7.354862301788743e-06	0.3536980456861527	3.6968679805731012e-06	0.9999999999973254	0.023471915515524678	0.0018483122234191508	1.2595952033274394e-13	0.9999251567008168	0.23924683333831054	0.9919206800232738	0.362948784479621	0.9999992003480239	0.011319139421786016	0.9999458993068866	8.375998326709073e-09	0.009805194942560559	0.10879308279730249	0.9341489554346182	1.7055531160012335e-06	0.29089285167282325	1.4725137116394462e-09	2.7998975402045298e-11	0.9284413033796811	0.8919793358485858	0.9955529523773101	0.000569343421377091	0.025081375695514645	0.003545073060301655	0.9977316552997068	0.9999545601313301	0.9993223928267638	0.999997549146821	3.1967791339590374e-06	6.695891133617801e-05	0.002489791642871358	0.04291979690585527	0.882144431173522	0.7195978770130311	2.3733083797084522e-06	0.9681707526103821	0.5686296652609801	0.0915808980042273	1.2192065805548134e-08	0.9071362781218191	0.3038073690784938	0.8446106042333053	1.9380417965620753e-06
Vowel_e	0.9937499384194393	0.5160597913232293	0.0002466576614180767	0.7943207527602033	0.0001237318037727339	0.9999999999997972	0.23451593695536993	0.04352987715420391	3.8657942698872975e-12	0.9999986857386348	0.8038904830980378	0.9998715620743531	0.8191598933676136	0.9999999959750161	0.07998171375209218	0.9999992933208224	2.3066963260740587e-07	0.15520700023160572	0.6019066786950528	0.9971700729719836	9.770211789989562e-05	0.6906486616767404	3.76568895792654e-09	1.1667606211065876e-09	0.9934550744639122	0.9788891525270902	0.9999749302423094	0.004821635868399921	0.30871843069888055	0.033774125464598556	0.9999853710216698	0.9999992652505663	0.9999652769080704	0.9999999965412444	8.09154280563091e-05	0.000759467392059264	0.0152538117685057	0.3328715033138341	0.9930159036631757	0.905715320911334	0.00016935213309684274	0.9997683975567603	0.9516169118183159	0.3467303851200447	4.5437043444830055e-07	0.9914450319415093	0.754439716072293	0.9905706012356931	0.0002339530317969966
Vowel_de	0.9989215036081377	0.856121370055382	0.00445002752114706	0.9196725340009029	0.0034399045482163397	0.9999999999996411	0.5329148258421057	0.18970608606213418	7.850997699116317e-10	0.9999991672373333	0.9379112173182226	0.9999805698793812	0.9293141040523936	0.9999999978354183	0.3932576686229483	0.9999990508390748	8.586275110647913e-06	0.33114502568430015	0.8306120304264781	0.9999457697171338	0.0021161969972237236	0.8805310596311131	1.4495360125152864e-06	3.284321859981115e-09	0.9988097958852044	0.9886864031511398	0.9999843949546108	0.08126307819702278	0.6558978683204457	0.30707028313290197	0.9999975457588671	0.9999999386368498	0.9999976455570833	0.9999999990752559	0.019645236451086286	0.05232577172978684	0.1477734836213317	0.6151358265701518	0.9995323622457427	0.9786873279401629	0.0004225700668361754	0.9999334134456449	0.9890532600235133	0.7176334115065528	0.00015951291005635227	0.9987125665347707	0.89111751998593	0.9966221085589375	0.002015024056342672
Vowel_pf	0.9999994865866023	0.99913458716558	0.41833659562122005	0.9998383303107967	0.22606301950625446	0.9999999999999952	0.9880490828341268	0.8927160608554472	1.2001819131015843e-06	0.9999999997121288	0.9993429048603348	0.9999999975578279	0.9999207496279883	0.9999999999964003	0.9668256205975507	0.9999999999161814	0.012366543419076627	0.9755148723894138	0.9977907424658227	0.9999999107013724	0.19168370689734698	0.997499365679576	0.0007984052740993957	6.341924060570673e-05	0.9999994580083147	0.9999947838944526	0.9999999989429766	0.6887017674209762	0.9939368857941939	0.9458860968944234	0.9999999994175951	0.9999999999767204	0.9999999994005034	0.999999999997411	0.36741792040422944	0.574827292423997	0.8224093882984497	0.9864810403434334	0.9999995445690416	0.9999729425402148	0.10113104264967282	0.9999999842779206	0.9999343348226354	0.9915613629833813	0.028277271799829033	0.9999877993966017	0.9996070902503175	0.9999953820589695	0.1579551402881081
Vowel_dpf	0.9988932763342177	0.7665770568798953	0.01612123787452102	0.9317090865249542	0.002859770430333727	0.999999999998875	0.5104935491569169	0.2854807525540213	6.061538710868801e-09	0.9999954628909249	0.8936005773906083	0.9995531168555609	0.915534178678217	0.9999999599312909	0.38389853635981513	0.9999983790740211	3.948626607233793e-05	0.4360651287331297	0.8050063937119829	0.9996340874694447	0.0026860715677037685	0.8597705519299235	3.30944488793276e-05	1.9573486752423723e-07	0.9956463600057199	0.9840501614667579	0.9999768450793577	0.13237640940317474	0.5679480660227458	0.393652706510865	0.9999933162686567	0.9999998198614573	0.999990948854946	0.9999999848524528	0.018279351147173946	0.03219850736468023	0.19771174565271044	0.6758283664833641	0.9980436225664655	0.9835924653019549	0.0010588328475861102	0.9998823538408952	0.9863974376877394	0.6130489211037752	0.0003580176878487205	0.9955183133235934	0.9108564063573209	0.9939877648961518	0.00712581451667118
Vowel_ef	0.9999999983111718	0.9998763572896485	0.874933218577818	0.9999958648847826	0.7427236265585812	0.9999999999999997	0.9995403905916311	0.9947551946387815	0.0012853039164461826	0.9999999999982581	0.9999933898961998	0.999999999320953	0.9999929689503309	0.999999999999944	0.998626883502752	0.9999999999707667	0.3041832360358704	0.9979035923996327	0.9999798399769556	0.9999999987940339	0.729180354424751	0.9999727551603179	0.053222745222168424	0.02400164653826739	0.9999999460165956	0.9999996297416067	0.9999999993551381	0.9371853442178475	0.9997528573503417	0.9967574761568678	0.9999999999828668	0.999999999994279	0.9999999999065958	0.9999999999995606	0.9289242694001213	0.9591917586294073	0.9826889088541562	0.9995656824321488	0.9999999918262669	0.9999995317774866	0.6810380827181424	0.9999999999514642	0.9999999663458321	0.999860312985187	0.30405613643933904	0.9999999929357868	0.9999971009552772	0.9999999116041346	0.7354234217097368
Vowel_def	0.9999999999697158	0.9999997684864518	0.9857730665805495	0.9999999814866043	0.9254567787716623	1.0	0.9999878381072893	0.9998696614875642	0.007185730026612033	0.9999999999999856	0.9999999887917644	0.999999999999574	0.9999999550991554	0.9999999999999973	0.9999679342578061	0.9999999999999861	0.6954321289197902	0.9999835270644988	0.9999999171113504	0.9999999999997324	0.9545949761964442	0.9999993814883211	0.22668992489544243	0.16333526308367113	0.9999999999903926	0.9999999992586379	0.9999999999996673	0.9993974140206197	0.9999995646952949	0.9999597594529438	0.9999999999998903	0.999999999999986	0.9999999999999872	0.9999999999999991	0.996269057935036	0.9983647775086577	0.9994925423298175	0.9999989072549231	0.9999999999954781	0.9999999997864434	0.937875829709397	0.999999999999967	0.9999999999033161	0.999998887686156	0.8004873424034546	0.9999999999363535	0.9999999975256283	0.9999999992601332	0.913505332721825
Vowel_pe	0.9999999998242096	0.9999996019570883	0.9712436907743509	0.9999999922866472	0.9147359010003459	1.0	0.999985220870563	0.998542667026724	0.0006884549147982749	0.9999999999999198	0.9999999617827572	0.9999999999975997	0.9999999291219467	0.9999999999999987	0.9998373584046503	0.9999999999998893	0.5935697862822236	0.9999893386827928	0.9999995431649821	0.9999999999922072	0.8899249895698703	0.9999968089416613	0.08984450485374557	0.041467047665354737	0.9999999980543905	0.9999999427780424	0.9999999999704925	0.9960407003008875	0.9999900789494267	0.9999406299885192	0.9999999999995763	0.999999999999792	0.9999999999976814	0.999999999999987	0.9637568213570988	0.9859618189800899	0.9981668499255449	0.9999977421161325	0.9999999999601646	0.9999999996625011	0.868750452780708	0.9999999999978015	0.999999999390602	0.9999977872182053	0.5233012599081774	0.9999999997931083	0.9999997419762028	0.9999999999475758	0.8559800089048362
Vowel_dpe	0.545237086310964	0.013102546223105313	2.39208841397788e-07	0.07102800666142534	2.9811784271330156e-08	0.9999999984914163	0.0006543791654299941	4.414131136054667e-05	7.95318348371534e-15	0.9958712000220661	0.038531247620252264	0.8525147521394756	0.06826587807567393	0.9999651007756518	0.00010444417317051546	0.9948837241491437	3.203031622124442e-11	0.00011043109057761798	0.00311147399981243	0.7360786179629113	2.6071169468103244e-09	0.02718143228185724	3.733049160332853e-11	6.564448863953271e-13	0.5233067912742697	0.30942787311432585	0.9306841949239589	8.165331389525722e-06	0.001794345681369498	0.0002466653823989869	0.9325938549198496	0.9985719223432817	0.9641789097812283	0.9998455858204329	2.717716318543906e-07	2.0470243973826123e-06	0.00010794128578492626	0.0007666447317317569	0.37229524065883984	0.1714175605736693	2.5520134902063208e-08	0.7416996140043564	0.22628340240486589	0.0009471428873846052	3.4041565902706116e-09	0.4587141247853991	0.032064381917490614	0.3996322382356857	2.6438177615001665e-07
Vowel_pef	0.9999999995780151	0.9999951430898498	0.9318377855353557	0.9999997877273243	0.8443649929838817	0.9999999999999998	0.9999897208854617	0.9980518092634364	0.0021855916116282417	0.9999999999993275	0.9999996931136911	0.9999999999882467	0.9999997458108604	0.9999999999999846	0.9998880519748689	0.9999999999996105	0.41426190088553855	0.9997472801886825	0.9999981910504865	0.9999999996236973	0.8549839863848459	0.9999967685712813	0.07707368326820853	0.07121035098972812	0.9999999985885204	0.999999897942642	0.9999999999475049	0.9898143012361861	0.9999829468409783	0.9998161725232056	0.999999999999122	0.999999999999705	0.9999999999953575	0.9999999999999744	0.9848316650535156	0.9928819145247244	0.9924726448808903	0.9999839729463413	0.9999999999642192	0.999999966820873	0.8195007956095288	0.9999999999453606	0.9999999628566716	0.9999935897502602	0.590471240540089	0.999999976695764	0.9999980133639592	0.9999999886413679	0.8288909022380904
Vowel_dpef	0.9999994445890246	0.9966460229842646	0.33190436591104183	0.9997797595492635	0.2343451412352866	0.9999999999999981	0.9913192983812864	0.9235795475734416	3.241796675322063e-07	0.9999999945402638	0.9993620542398203	0.9999999663596509	0.9991662486469548	0.9999999999946537	0.95873335571279	0.9999999970505032	0.007665409631740858	0.970308042579663	0.9980450283196343	0.9999992617095445	0.0937546733752655	0.9973253900500886	0.002477119513274349	0.00017800447112292165	0.9999954283058987	0.9999418888518113	0.9999999869596082	0.6785649590389257	0.9871508446097567	0.9482085862732442	0.9999999946005798	0.9999999999078645	0.9999999886618204	0.9999999999870661	0.3302213625370985	0.6262464054048178	0.7022300059397936	0.9976739880999174	0.9999998390769371	0.9999068330745137	0.14327663345976394	0.9999999888703908	0.9999758089185321	0.9880258999941572	0.02580947637921597	0.9999992559653083	0.9991246564960166	0.9999970908043758	0.15189230151971772
Vowel_tv	0.999999996475871	0.9999889676844578	0.8531751211293634	0.9999996789673906	0.7724077763607415	0.9999999999999999	0.9997677920035292	0.9910906047315017	0.000500115814761002	0.9999999999926205	0.9999949807508888	0.999999999894541	0.999999457107062	0.9999999999999891	0.9984505419158272	0.9999999999886166	0.2812526692691833	0.9995042217098933	0.999985294646711	0.9999999964828118	0.73885416719778	0.9999762783018801	0.039628753088637565	0.031718939416095986	0.9999999993924694	0.9999997163131708	0.9999999998588842	0.980909713705028	0.9998354442118449	0.9977129054524735	0.9999999999527309	0.9999999999994026	0.9999999999789414	0.9999999999999253	0.9053930423481547	0.9735965197070509	0.9824705879452243	0.9998605602412357	0.9999999930854434	0.999998742586209	0.6763984059217969	0.999999999729351	0.9999999382254511	0.9999115259901227	0.4171902829298202	0.9999999582745134	0.9999968870114027	0.9999999838666677	0.7258445508304763
Vowel_dtv	0.9999997697130986	0.9998539944637078	0.791459053087696	0.999969388241344	0.5323597981789479	0.9999999999999999	0.9991091500456042	0.9571929079391848	4.225776604827799e-05	0.9999999999836172	0.99997203924455	0.9999999932614394	0.999970598352398	0.9999999999996908	0.9872602924675333	0.9999999999790758	0.09681821334419194	0.9960626497000628	0.999637561845782	0.9999999992870884	0.46248184202109294	0.9999410151532862	0.008766967115534223	0.0020510042749037	0.9999999503970032	0.9999981636630997	0.9999999998436591	0.8753324451672122	0.9986586110658765	0.9780519742263177	0.9999999999631256	0.9999999999994814	0.9999999999663011	0.9999999999998852	0.7777537213193972	0.8148595149029079	0.9494862575023617	0.9975765103487552	0.999999961850934	0.9999916648285984	0.3837116420407937	0.9999999995009897	0.9999961227247764	0.9998532431325419	0.16907570479726697	0.9999994055706277	0.9999352103557358	0.9999999910460715	0.4676323038990049
Vowel_hnr	0.9989401591465916	0.6566837575753612	0.006855163958558738	0.8962598254196479	0.0008544757826771231	0.9999999999974762	0.3721374212491584	0.11280658396626442	6.428977339901881e-10	0.9999980617311306	0.893163278863825	0.9999172425442694	0.8699716867636063	0.9999999710846832	0.30061555573818877	0.999994884329115	1.6880829058052537e-05	0.29891692421175875	0.735438030215042	0.9994062361713776	0.0017656273638775883	0.8369845360851005	1.8155961401708396e-07	1.5287104754072342e-07	0.9969917121454296	0.9808925369348431	0.9999005241299849	0.04682402261062594	0.5196030987589523	0.151759430507948	0.9999186246269457	0.999998460312006	0.9999688742929485	0.999999909187765	0.003336595957563521	0.02352681847139441	0.04024891122012005	0.5204100219936525	0.9974664153550252	0.9755861911440495	0.00033684388323330515	0.9998330928321874	0.9745540770990537	0.5954584253025272	2.6159131050809722e-05	0.9952947421023868	0.8501368580664816	0.9923868899525929	0.0013049058805432894
Vowel_cpp	0.2973715130061814	0.00247781697421581	2.6471134117752992e-09	0.00480609826649559	7.921450643517959e-09	0.9999999442373574	1.7912494144728273e-05	3.3283874581068128e-06	3.738535900818258e-16	0.9683761409795317	0.00805187788964202	0.5227754292911267	0.0061293253700065225	0.9958168366518125	8.576595489033118e-06	0.966352141137927	7.068050198342589e-13	5.557436739989918e-06	0.00020319956259335883	0.2610166558582776	4.386068964242977e-10	0.004834822905666115	2.258753925699301e-12	2.856080112657114e-14	0.2024945798287313	0.0658894785964366	0.6318453473013533	3.886643764855057e-08	3.53588095915985e-05	8.992327442232857e-08	0.8121097451704218	0.9938646896882659	0.8436388796656515	0.9977759940135541	6.022300645974985e-09	1.4988254254792036e-07	3.329687756842716e-06	9.66647706640653e-05	0.08625248633185517	0.02067501318400672	1.9395254667747974e-10	0.49818277973338826	0.036257764377624825	0.0009533724160833372	2.296277142986626e-11	0.0733761124012948	0.0034304735705066288	0.22311151975477972	2.6581014529841548e-09
Vowel_creak	0.9999999999843229	0.9999999972824466	0.999376372640441	0.9999999995847879	0.9903690152073421	1.0	0.9999999717671695	0.9999668426163772	0.04865998640002368	0.9999999999999098	0.9999999998244444	0.9999999999998604	0.999999998971503	0.9999999999999972	0.9999951266138563	0.9999999999995833	0.899135677859358	0.9999994187264245	0.9999999789166187	0.9999999999993895	0.9758995108252901	0.9999999060038884	0.4343520065140556	0.27734862706183294	0.9999999997992781	0.9999999982696959	0.9999999999998865	0.9996115335785352	0.9999997026642838	0.9999765629896067	0.9999999999997404	0.9999999999998396	0.9999999999995094	0.9999999999999886	0.9983956354534871	0.9985924293383973	0.9999667728755509	0.9999996125336112	0.9999999999958415	0.9999999998962023	0.9903950904499454	0.9999999999997448	0.9999999998145871	0.9999999429578473	0.8766031732267751	0.9999999998312424	0.9999999940392115	0.9999999999355953	0.9919465141427278
Vowel_pcpp	0.9999999999970286	0.9999999715810889	0.999342060386623	0.9999999998800265	0.9969481077493018	1.0	0.9999999902424507	0.999990630744548	0.0875082029476818	0.9999999999999963	0.9999999992462916	0.9999999999991112	0.9999999786494015	0.9999999999999988	0.9999982910642106	0.9999999999999959	0.9278477191733	0.9999998724404693	0.9999999880433814	0.9999999999906367	0.9947572229398643	0.9999999894979175	0.7009047424829193	0.5025830932169408	0.9999999999861567	0.9999999991923033	0.9999999999985518	0.9998992760937355	0.999999970542382	0.9999964500043509	0.9999999999999923	0.9999999999999809	0.9999999999999485	0.9999999999999996	0.9996553322996661	0.999813593868813	0.9998729429810772	0.9999999977415281	0.9999999999991124	0.9999999997837645	0.9918089734074946	0.9999999999998809	0.9999999998733612	0.9999999790672378	0.9654815799889527	0.9999999999994447	0.9999999826153074	0.9999999999862164	0.980164513467007
Vowel_phnr	0.9999999999206695	0.9999995322792717	0.987538365855992	0.999999977205755	0.9489010042881502	1.0	0.9999977937362414	0.9995604927217665	0.005322393280317169	0.999999999999906	0.9999998970232004	0.999999999999904	0.9999999864134255	0.9999999999999892	0.9999638365937837	0.9999999999995925	0.6495678505221663	0.999982709615336	0.9999995052082931	0.9999999996966995	0.9549416208495409	0.9999994780992428	0.22001083461589843	0.14049386112455492	0.9999999999820235	0.9999999996795633	0.9999999999992213	0.9979002641483009	0.9999874479043539	0.9999633228350365	0.9999999999999265	0.9999999999999708	0.999999999999917	0.9999999999999961	0.9943751281457837	0.9976097492920217	0.9972943801428955	0.9999990975709299	0.9999999999448695	0.9999999896919046	0.9443435457164236	0.999999999989577	0.9999999538616516	0.9999977392385805	0.7412378743152057	0.9999999952532823	0.9999999558099295	0.9999999998269464	0.9506182089516049
Vowel_phnrcpp	0.9997809566044984	0.9491748494995226	0.023844005365203983	0.9943747623079179	0.009869287490496594	0.9999999999999749	0.6587149151205375	0.5017190964472273	8.177509532026008e-09	0.9999997733812416	0.9858103135503627	0.9999994377322304	0.9907461868129452	0.9999999997025266	0.6205628009274436	0.9999999576154242	0.00012741372013884257	0.729026236160365	0.9052065015417933	0.9999372201969927	0.021048128905777865	0.958416372977275	7.814968174066914e-06	3.682346244260138e-07	0.9997652930268314	0.9973819827001537	0.9999991500946247	0.21460849285215539	0.8409151817135182	0.5626302796730981	0.9999997641478667	0.9999999863887079	0.9999995790149144	0.9999999976403292	0.08385884634320928	0.16788767993430453	0.22115845698248998	0.8496191976949165	0.9999820392842887	0.9980025132643725	0.007366452721034231	0.9999878721428104	0.9977425160101773	0.891050771811863	0.0005189848872823329	0.9995405374477776	0.9557255615221829	0.9996807334915232	0.011493617035658625
Vowel_pehnrcpp	0.999999983075498	0.9998806302321543	0.6112766018883431	0.999997653269402	0.4047115351074758	0.9999999999999999	0.9975063067511728	0.9537637496943966	6.719248987307194e-06	0.9999999998014912	0.9999625244240067	0.9999999994214435	0.999978504410358	0.9999999999996686	0.9851074839356024	0.9999999998778264	0.06495610384609204	0.9970702858898794	0.9999804482417708	0.999999996240209	0.3723400088611549	0.999924386321391	0.004798848560272248	0.0007291944545022266	0.9999999119439891	0.9999942563908768	0.999999999937538	0.8729891669522725	0.9988059698881394	0.9860664266681523	0.9999999998463581	0.9999999999867768	0.9999999997448418	0.9999999999995576	0.4909356657548405	0.7346606413667633	0.8987708492063536	0.9988503082536683	0.9999999617237274	0.9999994972108371	0.24314401898979016	0.999999997795979	0.9999986177387792	0.9996539809461001	0.07354479139944713	0.999999909808058	0.9998913595062433	0.9999993638541249	0.4094085102525729
Vowel_ehnrcpp	0.9999999916137241	0.9999393545117004	0.8768543642374401	0.999999940625036	0.7340095392855206	1.0	0.9997511191233943	0.9936791354446726	0.000767251557503835	0.9999999999968734	0.9999932138880632	0.999999999718083	0.9999978955197201	0.9999999999999409	0.9975897195555594	0.9999999999958613	0.27289407763435936	0.9990748825418405	0.9999920674626953	0.9999999990723899	0.6927668013166833	0.9999488053728977	0.05428792079700118	0.03057473337329865	0.9999999718046457	0.9999998431965609	0.9999999999544671	0.9668611044208948	0.9998003197616374	0.9923471244415987	0.9999999999876493	0.9999999999880179	0.9999999999829496	0.9999999999999153	0.9206647885934128	0.9755340147353394	0.9721348737533622	0.99985750197108	0.9999999898949992	0.9999999307770014	0.7007717703129276	0.9999999999665629	0.9999995875159199	0.9999525278529808	0.35407445841371454	0.9999999209514437	0.9999762254816702	0.9999999424696142	0.6814825495659086
Vowel_ecpp	0.9999999950586951	0.9999294642378582	0.6805337909978688	0.9999986168994068	0.49712656762175733	1.0	0.999156957903868	0.9758203510752617	7.128656783780145e-05	0.9999999999942009	0.9999920502464505	0.9999999992782777	0.9999993477634938	0.9999999999999721	0.9966778029775178	0.9999999999996848	0.16006092216038537	0.9969265403989456	0.9998348873338928	0.9999999996673071	0.6011894357471886	0.9998629344216564	0.005468834039830283	0.008181490322781851	0.9999999928216744	0.9999992078116481	0.9999999999551274	0.9431678096411439	0.9993847413180629	0.9927534734951526	0.9999999999861144	0.9999999999998694	0.999999999983995	0.9999999999999581	0.8407826296675647	0.8562333767926107	0.9411079569794686	0.9996889037091502	0.9999999895187258	0.9999996990548751	0.4575047367797354	0.9999999999562482	0.999999685287474	0.9997769623362138	0.17453669092868646	0.9999999822321382	0.9999625777884752	0.9999999503137181	0.5456926232375077
Vowel_dhnr	0.9987019707112101	0.68286222582708	0.00029975800094723937	0.8941826540931077	0.0005792845717623681	0.9999999999999833	0.3007182233246748	0.11080727753706182	1.2611522215957722e-11	0.9999999368631763	0.9064773072784729	0.9999178198232319	0.9123854847479504	0.9999999996489219	0.18173499627689904	0.9999998992901901	1.2464924168419718e-06	0.22989798576284048	0.6748663998032626	0.9999021205993107	0.0009343490639748556	0.7978289099797868	1.0743155511634974e-07	1.3375344507359983e-08	0.9993044423522189	0.9881687236436492	0.9999769665741605	0.03070901685895851	0.41843388691202166	0.10498445513291754	0.9999982371594314	0.9999999436957255	0.999998012870421	0.999999997056652	0.002545794403167807	0.008396380073816429	0.03316699903071963	0.4352159969575273	0.9985489986161689	0.9794720754950116	0.0003427095078796614	0.999955792251359	0.9849459174138667	0.5978592522034534	5.416320875829768e-06	0.9979830967747179	0.8589751406836805	0.996457938224912	0.00045710152778239766
Vowel_dcpp	0.9999113601636125	0.9681363063477085	0.07209212491223717	0.9931078933835946	0.026104276692611835	0.9999999999999944	0.8781126242896579	0.511658302552105	4.599788970405816e-08	0.9999999628098573	0.9934680119885801	0.9999996861426702	0.9946082621376777	0.9999999999247988	0.6812411312400732	0.9999999720942544	0.00041675887295209384	0.8301308414625688	0.9745994132817647	0.9999915523232586	0.03808080887815217	0.9676446452045863	4.410245248712662e-05	1.8580036365424362e-05	0.9999868458561412	0.9998152523480912	0.9999978852618133	0.2513097747641487	0.8587673922310375	0.6350634816930657	0.9999999024705953	0.9999999942882342	0.9999998509000079	0.9999999996750955	0.08150624710440169	0.1554062465883163	0.2998391782588613	0.8942931411875503	0.999932404349003	0.9984560462065275	0.037657638724304415	0.9999968130272273	0.9992112229143129	0.9361180784031499	0.000959016666578987	0.9997384680029264	0.990209181514063	0.9999419421114404	0.034949450930483135
Vowel_dcreak	0.999999984790356	0.9993434151493882	0.46129759065606024	0.9999658505719069	0.27173280326792093	0.9999999999999999	0.9970550379840525	0.9197431591247075	1.1880140733288218e-06	0.9999999999555964	0.9997743424335925	0.9999999971816346	0.9998980653813804	0.9999999999990139	0.9754059576568772	0.9999999999951384	0.026617461222801966	0.9892641255477619	0.999584681610295	0.9999999997422198	0.30605864649479625	0.9991581298800808	0.0012058801118280233	0.0004977804490652189	0.9999999015227661	0.9999926162296151	0.9999999949779681	0.7672890646840596	0.9983014443336812	0.9804985159838162	0.9999999997394123	0.9999999999964276	0.9999999998320354	0.9999999999997066	0.5216761427311212	0.6920472538388172	0.8815948454904341	0.9978038018627238	0.9999999493835358	0.9999989173006305	0.2391451110145576	0.9999999899107253	0.9999945892066493	0.9990813051607143	0.061659941993393856	0.9999986790503242	0.9998571310322624	0.9999998374125529	0.32493613036204844
Vowel_dpcpp	0.9962776227970503	0.5860961658033325	0.0014344405344717485	0.8193472973906307	0.0008887858792998599	0.9999999999984981	0.2346872320278543	0.07194460960103367	6.975443544004924e-11	0.9999940131868488	0.7364017971710444	0.999007207509281	0.7345924236213536	0.9999999331333193	0.14803990493466768	0.9999931353885331	1.1074420736656044e-06	0.17852679380799902	0.5595872821892794	0.9975699355586962	0.00011848652598312948	0.6849326267461415	1.5149478724677017e-07	1.1747655766453543e-08	0.9924531229377449	0.9722754307086424	0.9998785785785832	0.016663546239345545	0.2915363305171133	0.10354323993024156	0.9998622639573937	0.9999971558210513	0.9999721553180474	0.9999999862158001	0.001086328906397985	0.009691840842153729	0.03195199791536555	0.44586656131716434	0.9938335608361233	0.9450385907408063	6.121918343195678e-05	0.9990053140985008	0.9550807600333268	0.3547350996510541	1.2138228578570298e-05	0.9885203364050257	0.7553837813572177	0.9843117415893429	0.0007604981363115879
Vowel_dphnr	0.9790326538835562	0.20354500333835623	5.144861208393271e-05	0.4864798958211277	1.7760077129003646e-05	0.9999999999728929	0.04510656541638287	0.01228121098549203	1.2983469122487454e-13	0.9997864786621398	0.3241068564607257	0.9898680582635357	0.5323626906497659	0.9999964263982838	0.019648260280034614	0.999844782512606	5.728635235405316e-09	0.015312415303036698	0.17486814878250695	0.9913253369511693	1.5142139260480451e-06	0.3724012618470657	5.5580832315666516e-09	9.818810718147568e-11	0.9370454357225022	0.8702822970084287	0.9989465931937961	0.0017892676846580646	0.07004010815033024	0.010213337933941177	0.9987179850326454	0.9999659024589111	0.9991481522458481	0.9999981140946896	4.569513294554112e-06	0.0005028168167081898	0.002431361509693358	0.10139428386883237	0.9299728713371224	0.8258979884518536	9.91907372617991e-07	0.989016630662481	0.8178644011990823	0.1428707222524958	4.935918306418852e-07	0.9352578661460244	0.4659194028787599	0.898750164868158	9.974929496844457e-06
Vowel_dphnrcpp	0.9967259527798387	0.4709379783235447	0.000407306593717465	0.8076075994916573	0.00011781895245830399	0.99999999999962	0.06348137806558382	0.04922420692799012	6.685484188040131e-13	0.999991893398873	0.590398278081019	0.9988219204560299	0.7405152927539675	0.9999999745931613	0.0765499864047208	0.9999939344586822	1.557360675827361e-07	0.0701671496728499	0.43911302918857675	0.9990799251393809	2.176860015990892e-05	0.6174973001496238	4.581825148857844e-08	1.9742407318778718e-09	0.9824714476599066	0.9453286130689895	0.9996162218588384	0.008915311801598814	0.2226106339448466	0.04085593490718911	0.9999029433735099	0.9999985676816381	0.9999728390681701	0.999999965771768	5.799999602280272e-05	0.003112542712347646	0.018064320477183617	0.25311340291904405	0.9859363670363851	0.9326811947057781	1.757880972683636e-05	0.9992618417469848	0.9184892612484845	0.28298613795667127	3.170209521511179e-06	0.9882068626760295	0.681726589329471	0.9694034911186528	7.90973130060784e-05
Vowel_dpehnrcpp	0.9997899863053514	0.799767935841861	0.004903289364414122	0.9886672316547072	0.002816864513657676	0.9999999999999845	0.6392222832027304	0.2510868888592598	6.67011864620761e-11	0.9999991673056579	0.9659724563773459	0.9999613919381285	0.9492752250968007	0.9999999995268429	0.4453521382587636	0.9999997303380308	2.5909364559321155e-06	0.4407799078918792	0.8234861733208649	0.9999842680324472	0.00038127000876183	0.9183117595946124	2.3220318660618556e-06	8.217347214580304e-09	0.9983861855699318	0.9898246126269936	0.9999975014538849	0.06200445964526338	0.566376429129935	0.27158927831418467	0.9999972383942358	0.9999999142122771	0.9999990809886355	0.9999999995074688	0.0033129024775038415	0.02748612310889594	0.12750800213185443	0.5947080236216359	0.9995837074359744	0.9877032937213668	0.0004184746754539315	0.9999977686887026	0.9974401498607078	0.7687059081149279	0.00020076827795489525	0.9998606684593597	0.9455137183422634	0.996589035764663	0.002731829917919517
Vowel_dehnrcpp	0.9999985912274104	0.9959352347459267	0.35774231819588764	0.9998336093325281	0.17748765789992083	0.9999999999999984	0.9909580726371463	0.8699042567437378	1.4681177451733132e-06	0.9999999998003097	0.9998071806850869	0.9999999759539558	0.9996481296628912	0.9999999999950769	0.9618319227357786	0.9999999995870129	0.011851113425548484	0.9738454241353514	0.9975071900677442	0.9999998351441683	0.16966210763243744	0.9967042561117386	0.0012221400262955452	0.0001628930498696145	0.9999895337263123	0.9998685683569615	0.9999999798843995	0.6702929329379989	0.9905152626766126	0.8724509277083252	0.9999999988990301	0.9999999997709392	0.9999999991252116	0.9999999999938192	0.4503297161679374	0.5292114235219816	0.7106596876727944	0.9822240136927254	0.9999992162731565	0.9999567125278557	0.09976907710210048	0.9999999716039953	0.999910234217139	0.993658124764339	0.0384347552626545	0.9999911984478612	0.9988796700268538	0.9999923488422503	0.13124128719578748
Vowel_decpp	0.15041546280052603	3.445340751574871e-05	8.366413028455474e-11	0.0008197981443304324	2.329111379010381e-11	0.9999998396987207	1.1592475356729605e-06	1.0618087768890723e-06	4.1202735505361157e-16	0.885314897733321	0.0005078267611178518	0.20377914421911425	0.0013063707092747041	0.9872524246943535	1.7823239817576274e-05	0.9154288751497968	1.4277484401267422e-13	1.5643882110622854e-06	7.299556660192662e-05	0.14881090840880468	1.6566723665392447e-09	0.0003980642872240191	1.1879307991872364e-13	5.0298246416962625e-15	0.1352423837296699	0.03314162608764089	0.491681565845539	1.1422100896068569e-09	3.632148734388273e-05	2.2267486564699374e-06	0.5925052480880564	0.9562554748102104	0.7327747377001514	0.9896164636302991	4.364218295573804e-10	5.213848677098262e-09	1.0832459472351185e-06	6.693229952900794e-06	0.025806126691689163	0.018918813919713104	4.8435207261743904e-11	0.18889282608636693	0.018373025283887942	4.5506116147499355e-05	3.0431471331173927e-13	0.07258498731366002	0.001289175312810124	0.037944175272651245	2.889520105045424e-10
FreeSpeech_f_session_2	0.9999708379754928	0.8770320945301048	0.0003834030296298838	0.9943293168357048	0.00040132036812056917	1.0	0.4541638481719143	0.20703364468282903	4.358542327728638e-13	0.9999999996929699	0.981517454847517	0.9999999599995157	0.9823427862791082	0.9999999999996749	0.34181141399365933	0.9999999975288687	1.5244498484969158e-07	0.3088453534847505	0.9103761076412832	0.9999982321711925	0.0002816105081245938	0.9181231901001988	2.2975993721237427e-09	7.78098770293783e-10	0.9999586743858777	0.9995198163067769	0.9999999878074558	0.02535729429033219	0.6088826048459346	0.21548441114637495	0.9999999984697153	0.9999999999147238	0.9999999865155614	0.9999999999999233	0.00048311062797251126	0.01474066644287498	0.09460321653751264	0.7454676190758431	0.9999982473227453	0.9981970950120086	2.5034117306972348e-05	0.9999999598541076	0.998812071467808	0.7224121298662691	3.3295716130088935e-06	0.9997156224453427	0.976870078249706	0.999695500043002	0.0001964997794454616
FreeSpeech_df_session_2	0.9999933389902419	0.9797831200261159	0.008949723222358695	0.9987757011812117	0.004276470736458448	1.0	0.8080824702315854	0.5317750384258082	1.3662454873110592e-11	0.999999999998884	0.9954950969148919	0.9999999948034028	0.9983277290447812	0.9999999999999126	0.6877107204526487	0.9999999999978212	0.00010499440877293087	0.8261133867904142	0.9823512701006676	0.9999997704054878	0.008483505299446895	0.9773432727782957	4.521484116798574e-08	2.0261543554063642e-07	0.9999994029591136	0.9999646245453815	0.9999999871437267	0.2575377990026868	0.9449993266544997	0.5050241961112265	0.9999999998601862	0.9999999999950528	0.9999999998453688	0.9999999999993294	0.042644929765133587	0.1515502588251061	0.2847603609570635	0.9307875571671685	0.9999980113873288	0.9999170922824847	0.004059344400155787	0.9999999700037318	0.9999413557474935	0.9599549002076739	2.1623011477064022e-05	0.9999699196679745	0.9966090616623029	0.9999982879504447	0.01276672935945915
FreeSpeech_mfcc_session_2	0.9999999548196529	0.9977649236988457	0.07650820256325225	0.9999228740950962	0.02879395924199209	1.0	0.9572156925339134	0.7859167860182947	6.454372694182464e-11	0.9999999999935509	0.9994292556589285	0.9999999995722096	0.9998869330551589	0.9999999999999519	0.8967994253510789	0.9999999999857981	0.00025232092743537014	0.8854127721029457	0.998985761917533	0.9999999974642082	0.05607616159529557	0.9995945392021578	5.382880794283818e-06	4.7320008206886724e-08	0.9999999728028048	0.9999963328911875	0.999999999967779	0.5499370797628365	0.9893805015292306	0.88823974992886	0.9999999999581283	0.9999999999992508	0.9999999999643332	0.9999999999998982	0.11946240668774422	0.4129121082867081	0.6507823001451437	0.9905324403733731	0.9999999536238167	0.9999986456575406	0.029763368585134373	0.9999999960298647	0.9999901724817395	0.9962078978840343	0.0008258315018764808	0.9999997081366673	0.9994622425814917	0.9999998910314781	0.03266385963415843
FreeSpeech_dmfcc_session_2	0.9999999900837018	0.9993359608511985	0.16696777528621592	0.9999699282332605	0.06089588457899331	0.9999999999999999	0.9944185981379063	0.8692075259296284	7.552748472366587e-11	0.9999999999960767	0.9999557101260091	0.999999999691072	0.9998592660872261	0.9999999999999704	0.9706264454358748	0.999999999957224	0.0006522333662085944	0.9512751103294159	0.998937692757503	0.9999999971691726	0.09364711652455898	0.9986430080065657	7.822625057706662e-05	2.798475497366324e-07	0.999999917841702	0.9999918663887135	0.9999999986751441	0.4548288060437452	0.9699185792124426	0.9107784291217724	0.9999999999363096	0.9999999999987788	0.9999999999345542	0.9999999999998991	0.22179575174739669	0.5844087740441958	0.7320128965619043	0.9921785746912521	0.9999999961498937	0.9999951963689053	0.05210439301584935	0.9999999992913676	0.9999980287308615	0.9970734631815273	0.0016375404107994462	0.9999993317329067	0.999449114983206	0.9999998456682491	0.08857482815040013
FreeSpeech_p_session_2	0.999999878584731	0.964620833056178	0.005470161979372975	0.9997062295584944	0.000896147706895466	1.0	0.8685082969632112	0.49657039627739524	3.751520376520083e-13	0.9999999999922653	0.9943958042849763	0.999999998283298	0.9983863126456459	0.9999999999999925	0.6422623414652846	0.9999999999925427	3.014250877726159e-06	0.7171096901095556	0.9886911650949295	0.9999999964608713	0.003034569072814132	0.9810951780638758	1.3425710368591734e-07	9.033959214674716e-10	0.999999521179468	0.9999387160649924	0.9999999990575282	0.1997602287367321	0.9106119610833239	0.552660418285785	0.9999999999577917	0.9999999999983997	0.9999999999184642	0.9999999999999539	0.00950425886216117	0.07385250091349205	0.22881783652832954	0.9450954158912723	0.9999999952219959	0.9999665599908305	0.0005742105781477018	0.9999999991517021	0.9999504117739719	0.9234757058682976	6.193763262823194e-06	0.9999977196044775	0.9951437073590804	0.9999979663862487	0.0019678247409342605
FreeSpeech_dp_session_2	0.8859406616983054	0.008059089353281191	5.869763612134517e-11	0.045836138333976616	2.634911610836145e-11	0.9999999999999932	0.00012257232161001509	3.950172107855708e-06	3.520989854261884e-17	0.9999769736747629	0.05115885192985669	0.9834826917744814	0.06444087154474731	0.9999999455059613	3.689475288902758e-05	0.9999124456438037	9.16920122981759e-15	2.7947885949103146e-06	0.008983090523448974	0.9364254696344183	2.9562981088573153e-10	0.035570528562601206	5.122865006023253e-15	5.193196400937469e-16	0.8312282516800433	0.5624061401296214	0.9955318286165434	1.7026569289781807e-07	0.0004614042560281537	6.586824379994552e-06	0.9981383770362733	0.9999962110584097	0.9986602248254542	0.9999999367933438	4.77941995157663e-10	2.321528563936375e-08	1.4880726192115813e-06	0.00026601843766886857	0.7283417610483307	0.24804565783967752	8.505505167382283e-12	0.969803966759863	0.31866666894125084	0.0011384957525546547	3.960589109210425e-13	0.7123379552098217	0.01968857041512302	0.641704301061357	2.2727553250991972e-10
FreeSpeech_e_session_2	0.9999999999952868	0.9999999469453595	0.8274575353930662	0.9999999994396768	0.6129880192480879	1.0	0.9999959060237457	0.996378376152487	3.753619305359622e-07	0.999999999999979	0.9999999858444123	0.9999999999999588	0.9999999751035639	1.0	0.9994074674106358	0.9999999999999838	0.08857242767421342	0.9999734921892045	0.9999996946523342	0.9999999999998467	0.6781198448883086	0.9999956172741195	0.0015740320182101256	0.0006238644297810188	0.9999999999763899	0.9999999884822398	0.9999999999999657	0.9772511835771047	0.9999851680073724	0.9990862720701904	0.999999999999993	0.9999999999999958	0.9999999999999729	0.9999999999999999	0.8843895001707529	0.9430779243206631	0.9876133479092962	0.9999909734454498	0.999999999999052	0.9999999997061216	0.6129850952865847	0.9999999999999657	0.9999999998786558	0.9999906250982995	0.10134235425011406	0.999999999911497	0.9999999849693845	0.9999999999410015	0.5342514585461772
FreeSpeech_de_session_2	0.99879532146179	0.3383023604923626	5.4234928273400085e-06	0.7676878575284773	1.0511651010438095e-06	0.9999999999999999	0.0875436243185106	0.016522745838351154	4.637921873910949e-15	0.9999999915785445	0.7188402964895416	0.999996505701819	0.7878895499603618	0.9999999999698308	0.047789847305883905	0.9999999011947626	2.8917352083966174e-10	0.018603499403215863	0.49363834305221094	0.9999219670525924	3.694545932280186e-06	0.6358102609097909	1.4046935316091813e-11	7.038082392444643e-13	0.9995222918145159	0.995296482778452	0.9999977830664757	0.0007348914984195501	0.14751852845253727	0.015980787303404895	0.9999990941590975	0.9999999954509199	0.9999995730237617	0.9999999999610479	2.693162896417048e-06	0.0007966696403016408	0.0037697536266358468	0.1897415317219775	0.997173122202883	0.9656810875860853	7.522821283138134e-07	0.9999289902466565	0.9784931418553303	0.2403408096628935	1.5501429374233492e-09	0.995158764302684	0.733376795280452	0.9959631170542638	5.980082612114518e-06
FreeSpeech_pf_session_2	0.999999999999954	0.9999998010423279	0.9583005381180637	0.999999998367434	0.8059450515476936	1.0	0.9999889544510663	0.9996753805215931	1.5615676728597448e-06	0.9999999999999919	0.9999999913505931	0.9999999999991841	0.9999999874092433	0.9999999999999999	0.9999640159769362	0.9999999999999873	0.17615613397472507	0.9999838825477263	0.9999998691812623	0.999999999999778	0.7755994754886808	0.9999994810798282	0.030468607926218725	0.0036740703047200476	0.9999999999964237	0.9999999996858946	0.9999999999999494	0.9767747802857007	0.9999966450007929	0.9996702438382269	0.999999999999991	0.9999999999999976	0.9999999999999984	0.9999999999999997	0.9297856256293496	0.9806099495291984	0.9968178756972346	0.9999987337375982	0.9999999999976594	0.9999999998853946	0.7390753718345761	0.9999999999997071	0.9999999998553408	0.9999993323176326	0.2696851577059478	0.9999999998731405	0.9999999952333941	0.9999999999891884	0.7648731594229716
FreeSpeech_dpf_session_2	0.9058745265262911	0.0026680225827692638	1.4781293678669094e-10	0.052423490035463094	8.799987638167637e-11	0.999999999999918	0.0001368744527695834	1.232274960467756e-05	2.9734797860992584e-17	0.9999750655271362	0.030554960497607645	0.978478216230109	0.06023112622754613	0.9999999056737012	0.00010447530960492195	0.9999107313549581	1.2087182076110266e-15	2.951224584374747e-06	0.00802337316864638	0.9192923095245142	1.87472137414254e-10	0.03769208765785769	1.083490590227481e-14	1.0401961283888819e-15	0.8828622351619042	0.5837589200054788	0.9931046001306312	5.596171421592725e-08	0.00019595737990396107	5.068850959477392e-06	0.9983316297813963	0.9999821918088713	0.9986787073497275	0.9999997237302528	3.7529521259189254e-10	2.6601588489622184e-07	8.590134376542673e-06	0.00012145434324636255	0.6831922357788766	0.41088680493850216	9.158283020596102e-12	0.9665068747920627	0.3249428872420981	0.0013166957595264048	5.133457212923742e-14	0.7365892624261282	0.04102643178238159	0.6039571516897942	5.387860046878565e-10
FreeSpeech_ef_session_2	0.9999999999998794	0.9999999986542005	0.9908322170768747	0.9999999997775342	0.9127964673532047	1.0	0.9999996001386232	0.9999680931496864	6.433951706203365e-05	0.9999999999999978	0.9999999991031933	0.9999999999999766	0.9999999998758603	1.0	0.9999880983626566	0.9999999999999972	0.5111384123148888	0.9999999448742977	0.9999999952639745	0.9999999999999987	0.9237936767982946	0.999999995988333	0.042318846921663635	0.006224910365153945	0.9999999999998631	0.9999999999238867	0.9999999999999982	0.9994814628564562	0.9999999182858536	0.9999932872087376	0.9999999999999984	0.9999999999999989	0.999999999999998	1.0	0.9886872162075444	0.9972680976831018	0.9994398252811436	0.9999999539229396	0.9999999999997069	0.9999999999959669	0.9108758022471823	0.9999999999999876	0.9999999999961576	0.9999999357432363	0.5048010265470675	0.9999999999987361	0.9999999999674195	0.9999999999982481	0.9237935206658439
FreeSpeech_def_session_2	0.9988017508468225	0.5533386496853816	1.175722839529455e-05	0.8099819917947848	4.105582564342916e-06	0.9999999999999977	0.10981325213000925	0.037730834755390234	8.52178171741592e-15	0.9999999503832885	0.6371000191877738	0.9999258930670157	0.757440161280857	0.9999999998907904	0.05588540257397613	0.9999996749128729	1.612841155897021e-09	0.02450021737200381	0.6475481700333569	0.9997390554759634	7.550000445385904e-06	0.6430003354708046	1.4310959895328662e-10	2.4670917554801353e-12	0.9976712502378594	0.9855544028727095	0.9999928520087858	0.0017714692370929953	0.19076637079110476	0.01629914783055055	0.9999991022998937	0.9999999957139042	0.9999992863892854	0.9999999997690735	1.649483039015544e-05	0.0009138399463033071	0.004599099852115607	0.234070881575712	0.9987694999438389	0.9724422046157076	3.0270140118620884e-07	0.9999206835749014	0.957002087473591	0.2660555608889973	5.387190488766038e-09	0.9942242616512207	0.7199894853316416	0.991516284929554	5.651143185642196e-06
FreeSpeech_pe_session_2	0.9999976750935952	0.924437268576556	0.0009353925402665648	0.9974086324891742	0.00031967628575897315	1.0	0.6899304538111924	0.3733994567008547	2.336281438665463e-13	0.99999999997061	0.9956653602759247	0.9999999891509651	0.9957965693490777	0.9999999999999298	0.5507567788028855	0.9999999998632499	1.2848623771102322e-07	0.5958356625909084	0.9669464178891028	0.9999999947257195	0.001582700189630516	0.965408011080275	6.656770124408326e-09	3.1692031787917963e-09	0.9999963472910494	0.9996450014652685	0.9999999934112933	0.08866104704137051	0.8083294898404517	0.38569617622408786	0.9999999999627728	0.999999999998783	0.9999999999706299	0.9999999999998211	0.00671326892072917	0.05048749211785805	0.17394182726442842	0.9191643549887596	0.9999999635860212	0.9999412030927194	0.0002523633173100688	0.9999999994505766	0.9998579145750296	0.9019693999314541	9.76717917075059e-06	0.9999936166414047	0.9939643825993563	0.9999945743816356	0.00139607257032255
FreeSpeech_dpe_session_2	0.7788337144267936	0.0022348486079362107	1.4484898282037783e-11	0.018765401126552297	3.783629697218534e-11	0.9999999999999319	6.35070809489512e-05	3.4327007018270356e-05	1.789259597242591e-17	0.9999236278052629	0.027442433274209824	0.9742856887161413	0.027495848693981542	0.9999995321839366	1.2700269542886478e-05	0.9997858111386082	8.597574931994941e-16	1.2859832567675864e-06	0.0031982813122341572	0.7737684658269632	9.338429012624273e-11	0.0215129394351434	1.043342011663543e-15	4.984822583540012e-16	0.7463952068878235	0.5090506628448883	0.9928327001956812	1.3758545043634775e-08	5.879349079719155e-05	4.2176645818545793e-07	0.9949011540750078	0.9999772965332894	0.9968029293323477	0.9999996686872414	3.4290688164205274e-10	3.098052177024171e-08	7.821692378935651e-07	5.9903923955697575e-05	0.4929313406456657	0.22837944125478077	1.4657554412540056e-11	0.9047188453499031	0.20701121395991717	0.0003345065467032649	4.3352826522491546e-14	0.5661399163493365	0.009762071374231724	0.5306048132978378	2.0611050374098e-10
FreeSpeech_pef_session_2	0.9993929411039754	0.38767307653569266	1.5229371484836778e-06	0.8016613245804546	2.1950394922242505e-06	0.9999999999999957	0.08084277282990326	0.029846113006589597	1.1746596974994816e-14	0.9999999669522961	0.7525490720467826	0.9999613957357354	0.6993858709277384	0.9999999998537177	0.06624786165897839	0.9999998400319036	1.8263301094973048e-10	0.034720882412843226	0.47327102423973766	0.9995970551346698	2.2543514546939095e-05	0.5568972055242486	9.603180003036901e-12	1.4046861654149941e-12	0.9977210716548328	0.9815642932827434	0.9999621568329911	0.001125238505898978	0.22468890914723327	0.016299083611920867	0.9999964489956259	0.9999999703221569	0.9999964773301593	0.9999999985664816	0.00012022221744271194	0.0010440796548248624	0.006538386243585519	0.25622564674780757	0.9965429118702047	0.9635248935744188	8.787771028024006e-07	0.9996306607519398	0.966687766420582	0.3466385336280522	2.3338845701433364e-09	0.9959674361235606	0.6272603927801869	0.9970889538187139	2.0033074797179604e-06
FreeSpeech_dpef_session_2	0.4575484224489843	9.140416660990738e-05	1.9176399884400854e-12	0.0022524309729636555	1.8429629990649416e-11	0.9999999999650968	7.686508303379841e-06	3.992504232971185e-06	2.173061172672298e-17	0.9988210442608559	0.0026709209782228046	0.7833949392598122	0.00362960983861767	0.9999162792393054	7.866188733590424e-06	0.9929867208675361	5.786364255420243e-16	4.846939789266388e-07	0.000640238953511468	0.4986279617825417	2.8864162254081304e-11	0.00800223616919621	1.123872484148445e-15	2.9462926903110403e-15	0.3548822931869242	0.2673655384401773	0.8949961967103421	1.4621874181852965e-10	7.474136600388533e-06	5.394628734035489e-08	0.9446925470342684	0.9985688592399075	0.9703161223152902	0.9999520100736627	4.404774168341748e-11	1.1897332662884397e-08	1.859390630208427e-07	1.6303485997322836e-05	0.14908195473608377	0.07584310694336144	1.118797878149601e-12	0.7999493952858219	0.07224524624233139	0.0002921752833865458	5.5375703843910766e-14	0.255822017712931	0.0056835592144316	0.2501504877844099	9.993756034472617e-11
FreeSpeech_tv_session_2	0.9584531151478723	0.14953546318161653	2.723252861818805e-07	0.22160232917694261	1.5430081500298822e-07	0.9999999999999735	0.011414717659635455	0.0003382876979005258	6.683907961250496e-16	0.9999966189630581	0.20510768031525362	0.998385699538211	0.29726473183364877	0.9999998738932315	0.004117862608118084	0.9999959943656508	4.818494519315078e-10	0.0034038900104127016	0.16355198075940747	0.9934800854787175	8.967700625696456e-08	0.28465856697031106	4.858552544710478e-11	7.67897754872158e-13	0.9709281930787289	0.8983527941940694	0.9989068652834349	8.793727214945657e-05	0.029302353024448644	0.0009681186897354357	0.9995740433903725	0.9999964784065806	0.9996575632811092	0.9999999700514578	2.216084011566185e-07	1.1543201233827219e-05	9.678433342489882e-05	0.04567696342077273	0.8706719404432808	0.6435331735199709	7.359120269586501e-09	0.9930577501850825	0.7199936895447223	0.051022795632207796	4.820816311875773e-10	0.8602379702726978	0.26235027282622125	0.8651485775613754	5.2087904398196606e-08
FreeSpeech_dtv_session_2	0.9996018720430134	0.5575856105523884	0.00018529679066438075	0.8763773632375124	0.00021219425546499797	0.9999999999999831	0.2712390399231591	0.04247657454114282	2.7012859712942515e-14	0.9999999185389516	0.8679849941515209	0.9999086066756612	0.9299038291135117	0.9999999996479256	0.16440816328668673	0.9999995781121956	1.8165677901474182e-08	0.11224866298222619	0.6429991904328377	0.999927952844077	0.00028737323247811223	0.7393700611660942	1.1228511026304724e-09	5.440825817964576e-12	0.999053745752876	0.9822665758110617	0.9999903212865937	0.006943304920015315	0.335117182798485	0.029845724432687563	0.9999865540637767	0.9999999915330685	0.9999935854065705	0.9999999997484066	0.0005249560926821402	0.004645585484799115	0.010570369171545503	0.3668098887970452	0.9960487342240946	0.9753981160671379	2.463538519535712e-05	0.999906034036785	0.9884111867314017	0.483543792231435	1.7187066913189865e-07	0.9981050275248148	0.7789043017080097	0.9972672569565811	0.00017563460674616514
FreeSpeech_hnr_session_2	0.9999999999999993	0.9999999999008955	0.9999569198295593	0.9999999999999363	0.9966133450316462	1.0	0.9999999999511491	0.9999995975784033	0.018273117794997813	0.9999999999999999	0.9999999999995829	0.9999999999999986	0.9999999999998166	1.0	0.9999999932843807	0.9999999999999998	0.9337616382196992	0.9999999992642669	0.999999999772785	0.9999999999999996	0.9958636079387543	0.9999999971096181	0.3720766621803644	0.28595088730087237	0.9999999999999029	0.9999999999860156	0.9999999999999997	0.9999619853890128	0.9999999991873448	0.9999999911967437	1.0	1.0	0.9999999999999999	1.0	0.999968279819635	0.9999859694264798	0.9999969070226501	0.9999999999801585	0.9999999999999979	0.9999999999995884	0.9971491543532236	1.0	0.9999999999999218	0.9999999999074457	0.956584166888052	0.9999999999999041	0.9999999999858132	0.999999999999956	0.9924705341075711
FreeSpeech_cpp_session_2	0.999823218643638	0.5574131839839549	2.855639838343224e-05	0.8946437232171148	4.932228814976653e-06	0.9999999999999993	0.22763035096216072	0.034329359964199155	2.2267060688299104e-15	0.999999998225996	0.7606257575334225	0.9999965629214547	0.9106641409237718	0.9999999999980714	0.07361417695319271	0.9999999974997656	1.9917151686929513e-09	0.0508129428783233	0.6520721066118071	0.9999740715927574	1.5877857083812817e-05	0.6543674615570256	2.985880348162885e-11	1.8170330238570393e-12	0.999946952321468	0.9976079197121885	0.9999984823415813	0.0013423550918631394	0.22544575627016922	0.021776227971815026	0.9999998969801268	0.9999999997076978	0.999999916225846	0.9999999999953313	4.558779213314315e-05	0.0009190061183494984	0.005694494877581839	0.25305084835335967	0.9992018138818201	0.9829903636017849	2.141102825628292e-06	0.9999526930962631	0.9903662829645139	0.488861553768555	8.684514501473137e-10	0.9985460084778501	0.8021393528039797	0.9987673581775304	2.876477813449677e-05
FreeSpeech_creak_session_2	0.9999999999999675	0.9999999927877222	0.9974638713475563	0.9999999999728952	0.9800332945979291	1.0	0.9999999535081465	0.9999921516135595	0.0016691461139135126	1.0	0.9999999998487545	0.9999999999999901	0.9999999999946788	1.0	0.9999998979047278	0.9999999999999993	0.7763421809300344	0.9999999918671512	0.9999999998076131	0.9999999999999978	0.9882719522450236	0.9999999888158627	0.19452965700819297	0.1187795208941681	0.9999999999999486	0.9999999999988165	0.9999999999999989	0.9994827367678177	0.9999999964865455	0.9999993322456965	0.9999999999999999	0.9999999999999998	0.9999999999999996	0.9999999999999999	0.9982197402414064	0.9991691446709949	0.9999436182413861	0.9999999974734761	0.9999999999998045	0.9999999999990111	0.9742709448515475	0.9999999999999996	0.9999999999975376	0.9999999997197836	0.7520018948346923	0.9999999999998387	0.999999999722958	0.9999999999997807	0.9896196787286792
FreeSpeech_pcpp_session_2	0.9999999999594534	0.9999993823175151	0.9191901092136368	0.9999999863853716	0.7117359956196179	1.0	0.9999975359426753	0.9987328777908251	0.00011860173742516772	0.9999999999999829	0.999999985109149	0.9999999999996795	0.9999999973628255	0.9999999999999998	0.9998353656797224	0.9999999999999881	0.2065110882704807	0.9999278337777855	0.999998260023864	0.9999999999987665	0.7579801857781858	0.9999957102947877	0.005471583510454687	0.007179040430798848	0.9999999999786442	0.9999999821888368	0.999999999999798	0.9922520467676811	0.9999976769328992	0.9997904044157352	0.9999999999999981	0.9999999999999992	0.9999999999999953	0.9999999999999994	0.9534886346791991	0.9852824612412618	0.9941244302923741	0.9999987655572904	0.999999999998612	0.9999999915320436	0.6894669078962239	0.9999999999999628	0.9999999994147968	0.9999981868319171	0.2687483998183068	0.9999999998117862	0.9999999755894448	0.9999999996157254	0.7264426177387938
FreeSpeech_phnr_session_2	0.9999998910732926	0.9829186405297223	0.007599585740805263	0.9988554295139472	0.004033544109748495	0.9999999999999999	0.884603071223303	0.4753240016998918	5.554272551947107e-13	0.9999999999576961	0.9947168918361785	0.9999999930835517	0.9978521810491656	0.9999999999998346	0.7264441434783335	0.9999999998488317	1.4482866203034512e-06	0.5990988013201521	0.9834894227156245	0.9999999789470839	0.004692069924714412	0.9887882572194656	6.531593668305857e-08	4.6150039674105054e-10	0.9999996010480453	0.9999351292731171	0.9999999998537485	0.11026225125756306	0.9258964746420655	0.5526583678914158	0.999999999576944	0.9999999999936253	0.9999999998299434	0.9999999999998893	0.01136430314271478	0.11241402851621629	0.23937489237368115	0.9450772982043643	0.9999994721611586	0.9998829894713557	0.0005366957789126152	0.9999999960297848	0.9998860334059598	0.9477121205480683	5.966272208545948e-06	0.9999897882720112	0.997296176032403	0.9999899399811552	0.003116396343419028
FreeSpeech_phnrcpp_session_2	0.9999999998487727	0.9999238221488234	0.5178267725809315	0.9999995800536126	0.3475333783534073	1.0	0.9995895111491303	0.9509845270298541	2.854339741263132e-08	0.9999999999992628	0.9999993880347667	0.9999999999851856	0.9999991164560018	0.9999999999999981	0.994765099286102	0.9999999999990885	0.005581558311477267	0.997639824749882	0.9999217702380195	0.9999999997190011	0.23406923775466876	0.999932375364973	0.0003176252549003301	7.967986547096984e-06	0.9999999991330353	0.9999998726377015	0.9999999999984512	0.7376492676488298	0.9984123960684802	0.9806029036284366	0.9999999999998515	0.9999999999999682	0.9999999999996761	0.9999999999999974	0.4972565299044994	0.7087502437261145	0.8855286483768898	0.9998474140406443	0.9999999999720508	0.9999993661704728	0.15865175324291064	0.9999999999986562	0.9999998927350294	0.9997785889699654	0.0140022115713531	0.9999999810015582	0.9999963779406317	0.9999999971102136	0.19642813422906308
FreeSpeech_pehnrcpp_session_2	0.9980400394291363	0.3582184412244455	5.380926807942145e-06	0.8183120144168972	1.6662924112709025e-06	0.9999999999999989	0.149136968438769	0.01545952714542335	5.31568717448551e-15	0.9999999783107808	0.7163121316217744	0.9999907050015981	0.8416067269331872	0.9999999999709889	0.023208786561162934	0.9999999670188484	6.523023725122344e-10	0.023909904765079527	0.5444669618609553	0.9997744873425269	5.09320937612843e-06	0.606584336578514	2.2337642112016156e-12	6.543053930247203e-13	0.9992041236198725	0.9810079490138229	0.9999992704511714	0.0009190419807420612	0.14755030449016093	0.011621444553916997	0.9999994781776788	0.9999999985667227	0.9999987518178507	0.9999999998249137	1.238111883213361e-05	0.00011554517791376185	0.004373235395677687	0.18022897305348612	0.9989322028081556	0.9648347250948096	2.5703659058609396e-07	0.999989308566857	0.9748565463763266	0.2475697432802682	3.159624164031974e-09	0.9931562342924054	0.7419937898879126	0.9937914255151574	2.820433780125745e-06
FreeSpeech_ehnrcpp_session_2	0.003832148658680469	9.733422361573726e-09	6.336252388657148e-16	3.77119170660251e-08	3.1827669353914904e-16	0.9999996449960953	5.1930720521472984e-12	9.346410594853141e-11	3.765555988272913e-18	0.8559959063656484	1.434182232953861e-07	0.01514652193113695	1.7619817511460016e-08	0.8795082373757958	3.4525375624034736e-11	0.6143060409625077	1.5653723495338416e-17	1.028883277491624e-11	2.4899924440935372e-08	0.00037856301492259387	9.879262926742891e-15	2.8997242610069285e-06	3.390528137888669e-17	7.055673811261294e-18	0.0014397417642186838	0.0002943633888774119	0.040621827377092336	6.160398024746557e-14	3.370054825058864e-10	2.491063551217973e-12	0.10796912363491812	0.6854948531893055	0.2272998447999004	0.9049235023143926	1.7899040540155653e-15	3.00578927065161e-13	5.31220675859669e-12	4.2799777914492716e-11	3.4377231228274444e-06	2.769081349929645e-05	3.2312725985110175e-16	0.0006254117075760158	2.409232513513967e-05	3.733976924643222e-09	1.09733470692408e-16	0.0007933344635366045	4.967158728655322e-07	0.00030638952759160133	2.96828245465934e-14
FreeSpeech_ecpp_session_2	0.00011019729123116192	7.528868703127168e-10	1.2471862421844026e-16	1.0291800719381111e-09	6.155267534768238e-16	0.9999976596572917	4.555206800191994e-13	5.446173207319084e-13	5.2098921758433215e-18	0.47245362016061704	8.89471327750164e-09	0.0006809780934586174	2.9194492158327817e-09	0.5430835902836759	1.1825932760677437e-12	0.2225258253159908	1.3662277051654e-17	1.7443296968442139e-13	3.598998446670284e-10	1.202816405758913e-05	3.673379599980167e-15	1.0590945926975584e-07	4.7892602477421115e-18	1.4550910589351265e-17	0.00029854522037194703	4.8339016016455177e-05	0.004187238326899066	1.1419963271774347e-14	1.1465677136405966e-11	3.003532691375588e-14	0.011080000659284146	0.29169227798010966	0.032285376208964406	0.6403977985377902	2.5036404926859494e-16	3.8153457793784176e-14	2.808544778877711e-13	5.841033606147687e-13	1.048986925726012e-07	5.507860132944017e-07	1.4417257376900786e-16	9.392137865477905e-05	1.276542539168108e-06	1.4204359463436406e-10	5.396076562336425e-18	8.858214784304461e-05	9.569899720360392e-09	1.2268950613200848e-05	7.252686542764416e-15
FreeSpeech_dhnr_session_2	0.9999974101261286	0.8198087047290472	0.00015904150267415424	0.9937140800880868	4.7573451665469504e-05	1.0	0.6215149585416538	0.1580976132988393	1.577853773160224e-14	0.9999999999115543	0.9587556083035375	0.999999903433096	0.9742726317695123	0.999999999999961	0.3389372316509188	0.9999999998554495	3.393018769947042e-08	0.2660521257358729	0.8862652202504285	0.9999986646629588	0.0001654813812774392	0.8954905982626302	1.890077040160308e-09	1.1318442537115777e-11	0.9999974452487057	0.9997615949209936	0.9999999778785214	0.01636925813121967	0.6617044924800348	0.18520062640011797	0.999999996707716	0.9999999999948805	0.9999999993963727	0.9999999999998405	0.0007982499625355415	0.013153805661256493	0.042630041322340134	0.7634105139690122	0.9999981582671987	0.99915837406362	4.656450615997873e-05	0.999999899820687	0.9991131300403132	0.7763465447228748	1.8661708204676555e-07	0.9999553850695863	0.9660380915020462	0.9999041324708153	0.00012712632452759274
FreeSpeech_dcpp_session_2	0.9999999999988731	0.9999997124854262	0.8608979795973692	0.9999999978770708	0.8047309740704309	1.0	0.9999978556020352	0.9991983904707195	6.281874978568519e-06	0.9999999999999976	0.9999999926441103	0.999999999999821	0.9999999891960177	0.9999999999999999	0.9999530344083177	0.9999999999999281	0.23552431027651954	0.9999990196416575	0.9999998910553879	0.9999999999995722	0.7953767980935234	0.9999985871487617	0.008205560554833517	0.0023301210402036634	0.9999999999963955	0.9999999980013877	0.9999999999999271	0.990633216252486	0.9999983345706005	0.9997506350796933	0.9999999999999905	0.9999999999999942	0.9999999999999634	0.9999999999999993	0.9659333610175662	0.9882518518195155	0.9953669932965843	0.9999988750183606	0.9999999999959176	0.9999999989265743	0.704157181098109	0.9999999999999549	0.9999999996679787	0.9999997048195105	0.2753994346495106	0.9999999998656577	0.999999980806595	0.9999999999853297	0.7067659365563616
FreeSpeech_dcreak_session_2	0.9999999999906171	0.999991966985975	0.6818776686915838	0.9999999585174403	0.49094951631252426	1.0	0.9998697288524474	0.9930248092887107	3.200715934018662e-08	0.9999999999999989	0.9999991213463759	0.9999999999994156	0.9999999227768255	1.0	0.9994006384110428	0.9999999999999926	0.041393775449115926	0.9998630790479507	0.9999988561252341	0.9999999999985519	0.43377673679182144	0.9999924526286618	0.00038544574653689604	0.00011010115573723609	0.9999999999940018	0.999999999202484	0.9999999999992513	0.9217062140902628	0.9998804751374727	0.9969642873204373	0.9999999999999946	0.9999999999999939	0.9999999999999722	0.9999999999999999	0.7370923880539654	0.8930686868541591	0.969769322946506	0.9999904753757933	0.9999999999956226	0.9999999993630839	0.3163439890218699	0.9999999999999618	0.9999999959903983	0.9999960275100787	0.0770394467980908	0.9999999995332696	0.9999998920126767	0.999999999897628	0.44802121658889993
FreeSpeech_dpcpp_session_2	0.8615304211513473	0.007496176953813091	5.058694859773256e-12	0.062567884250792	2.1505134842724804e-10	0.9999999999998939	6.98944230976675e-05	5.588122637620384e-05	5.644212128286528e-17	0.9999467286470753	0.03320445542117729	0.976681823775197	0.05672013210799098	0.999999333202889	0.00010275564709896176	0.9997221371613638	2.2978466341356975e-14	1.3483788307417159e-05	0.01089571642680715	0.8784856871476499	1.6686727496868692e-09	0.05585040198489135	4.330026189205762e-14	1.785575392612319e-15	0.8150018884908605	0.5222394105513477	0.9959669855910791	1.0135723064259972e-07	0.0005203071692804455	5.6872015594364394e-06	0.9978598626914501	0.9999484050149938	0.997715223301041	0.9999993816684657	2.92409002754988e-10	8.529638830368872e-08	2.7980251462490943e-06	0.0007933408159012851	0.7237073044800933	0.37779915386808594	1.507404737998194e-11	0.9676520987428869	0.33381432467873595	0.0019047864823239602	1.6079742438316326e-13	0.6786791356664478	0.044792288161838265	0.6541664029911481	7.371403059221329e-10
FreeSpeech_dphnr_session_2	0.9995945733524471	0.68436252347601	2.6105292363110577e-05	0.8603099662135931	1.0570681444043504e-05	0.9999999999999999	0.24529637726200187	0.08990970734075737	4.5776170762415986e-15	0.9999999895540459	0.8668674298737171	0.9999987971856971	0.9228612436698341	0.9999999999834274	0.1305610809421357	0.9999999691363325	9.13322188063337e-11	0.0802578733022265	0.6960561521354586	0.999984134406177	7.409054323307779e-05	0.7797618866957166	7.824133218722094e-11	1.6645508753114883e-11	0.9998472716524482	0.9957312020740408	0.9999998842902585	0.005553421471074995	0.3303303145529614	0.05154759273465172	0.9999998237710318	0.9999999990040702	0.9999999468153329	0.9999999999915076	8.886172859249486e-05	0.00202385171566231	0.016263018447730527	0.31419916031232187	0.999940141566705	0.9876856471039819	8.030696893474862e-06	0.9999920012352724	0.9894228683197116	0.5308339978785	3.1794110505315916e-08	0.9981113453628578	0.8726306564301313	0.9978009224384405	1.6998644308475963e-05
FreeSpeech_dphnrcpp_session_2	0.35179990248821746	3.470307982285923e-05	2.124181225687241e-12	0.0025726763452902065	7.774125848027302e-13	0.9999999999770106	1.0784014200981226e-07	6.906869813313353e-08	3.141292320005486e-17	0.9941140730171476	0.001439917700392434	0.6594917965000603	0.0033247213703430905	0.9995450883244208	3.311565747379405e-07	0.9765991925515277	8.842318290128606e-16	7.500700212655527e-09	0.0001850033989495657	0.17381113578898316	3.163384100606313e-11	0.0015651791691285017	1.3109696685789451e-15	9.916959077793416e-17	0.18782564243089744	0.040773098743187436	0.8813748771245301	3.50006707831403e-10	2.940002616694942e-06	7.460059462580547e-08	0.8345011899738088	0.9963087951294578	0.9123717106155442	0.9996363265644445	2.2758382732627513e-11	2.9935176785574676e-09	4.6034933121952406e-08	3.459097163109154e-06	0.05360330321056958	0.024594457613546165	2.3337061965287046e-13	0.4275926700313746	0.0317952734422321	1.2120310263332583e-05	8.865103624145043e-15	0.20241211425141076	0.0011463715782541483	0.12326688144000442	2.8725848090268302e-11
FreeSpeech_dpehnrcpp_session_2	0.9482678599727425	0.018275149207085915	1.8430022839021476e-09	0.14751834460567786	8.21350164444379e-10	0.9999999999999944	0.000744223829267456	0.0002746044179944005	2.423657771659677e-16	0.9999752129222214	0.10477234370252331	0.9921784164866876	0.09726029765355948	0.9999998927162809	0.00040320457000668085	0.9998979419057	3.4894326546896204e-13	0.00015061140763234082	0.03654022507178799	0.9685655248730978	4.782361557692388e-09	0.13710214280989858	3.956366931430191e-13	1.2546783996375674e-14	0.8730153908530716	0.7024822692771918	0.997980908448308	4.1805038667026526e-07	0.005797726048494177	0.00010739882451185517	0.996650444126558	0.9999819734680923	0.998714816628795	0.9999997817679674	2.4074929436248326e-09	1.8181172597635481e-06	1.613761143151924e-05	0.00647742448758459	0.7929917175635663	0.4908115433291878	1.7654913071021822e-11	0.9951633141296936	0.5265379089794717	0.007784198725841909	1.454836603738135e-11	0.8624379864636917	0.09513199952341694	0.8104592326448339	5.357748208884068e-09
FreeSpeech_dehnrcpp_session_2	0.730882216048081	0.007838427351067687	4.5347660974141684e-10	0.01795816467670696	3.487638634084946e-11	0.999999999999609	0.00015248854131992383	1.2662348301114458e-05	3.1816425066875126e-16	0.9993471596188483	0.03556540494950764	0.9582987254033458	0.025781590554847755	0.9999962391489152	5.906055826992811e-05	0.9993820933633679	6.141307180148202e-14	1.4836148204956343e-05	0.006558050689589757	0.7889137780920885	1.6650913504672434e-09	0.027555202780387658	3.5881196626423874e-14	7.368531622776727e-16	0.7236938749935136	0.4238806650044504	0.9886029435573673	1.414257243194585e-07	0.0011350521590641472	1.7231057957831934e-06	0.9861804295206608	0.9998813335477835	0.9925327178019548	0.9999956545286155	2.634911610836145e-11	6.363905024902749e-08	2.0531724595010202e-06	0.0004185078562820811	0.47634130405493763	0.24594826071884562	1.4311631738096455e-10	0.8814480068075377	0.2757415981699871	0.0018776715156222272	1.3704899359902697e-13	0.6042982799415333	0.021112530107780733	0.539519747924307	2.8297289547739476e-10
FreeSpeech_decpp_session_2	0.9990918476980121	0.4659258960478644	3.389662837525788e-06	0.7809387214221728	1.7985678790926138e-05	0.9999999999999891	0.1730647626564218	0.009601363801753844	2.1081622071175657e-15	0.9999995985304277	0.7223694447382802	0.9999625079368633	0.7948892065725834	0.9999999986701329	0.050845376302736674	0.9999981570446074	3.559303040527839e-10	0.023247374254415573	0.5368479271878023	0.9998830443392478	1.3548734891194246e-05	0.615311847873667	1.023737494854811e-10	8.901206735966829e-13	0.9964154898777596	0.972443037956768	0.9999903255226262	0.0010281032720583629	0.24860679521251744	0.013284912902461296	0.9999766731101734	0.9999999179606543	0.9999904740247745	0.999999999505504	6.904655466859696e-05	0.0011578469292340377	0.007785262915614518	0.2529162286697103	0.9948994267991271	0.9596559763793182	4.1335262284676826e-07	0.9998986129496268	0.9754963552468852	0.28641015097414335	7.585950810967533e-09	0.997757363341765	0.7023732275758131	0.9966213706730498	8.158000585750289e-06
Rainbow_f_session_2	0.9999999999804217	0.9999976981182438	0.6546587720642699	0.9999999561020355	0.4109358582644978	1.0	0.9999191015267561	0.9879835512428383	3.252741626585614e-08	0.9999999999999757	0.9999989406800567	0.9999999999980959	0.9999998514083741	0.9999999999999999	0.9991241668552031	0.9999999999999662	0.031531045210982864	0.9996987413474704	0.9999911168006212	0.9999999999986237	0.4387440334593655	0.9999809983970896	0.00027971198523191356	6.714478121769627e-05	0.9999999999709424	0.9999999925727189	0.999999999999888	0.9374308603622055	0.9999605716432051	0.9963596363201846	0.9999999999999716	0.9999999999999811	0.9999999999999254	0.9999999999999997	0.695194160424405	0.8770816752380235	0.9525589984854919	0.9999832775747433	0.9999999999583055	0.9999999946188329	0.3054110622561957	0.9999999999984822	0.9999999943769926	0.9999699919460014	0.018349760937970885	0.99999999708318	0.999999895163643	0.9999999994276739	0.3430935589971613
Rainbow_df_session_2	0.9999998221258838	0.9761946276229543	0.007887335262053742	0.9994258331061627	0.0021004121957284355	1.0	0.8548368321741154	0.5322057796575992	7.029950318952731e-14	0.9999999999344568	0.9978428452192105	0.9999999971527509	0.997945678041725	0.9999999999998357	0.7498485620740141	0.9999999999274519	2.3546225432882042e-06	0.686731606578067	0.9866634554630506	0.9999999897427732	0.0038902418660672284	0.9927555675387625	2.2084345945630778e-07	4.1235962578762075e-10	0.9999999349988795	0.9999926411660085	0.9999999991729767	0.18981514803215088	0.9234714554670329	0.45823508801926294	0.9999999998250104	0.9999999999972164	0.9999999999570337	0.9999999999999118	0.009462977471138192	0.09506880161445525	0.20852299293737364	0.9569225089478893	0.9999998243089562	0.9999741142829149	0.0015512117855778387	0.9999999950966324	0.9999849683886707	0.9775063396766958	1.283305858061834e-05	0.9999993275864951	0.9959907209091772	0.9999973557476238	0.004953943772844899
Rainbow_mfcc_session_2	0.05779567630998252	4.940687954474198e-07	1.5334641134044978e-15	2.2981091894823713e-05	2.8518511418668163e-13	0.9999999985104889	5.733788687084159e-09	2.0539725215227727e-09	8.379602270329122e-18	0.9669700405693865	7.979938705485571e-05	0.23070489551345846	0.00020851782668273864	0.9930008646929649	4.1829662312533826e-08	0.90464912272043	6.153480181117162e-17	1.9086334540990197e-10	5.606412024249223e-07	0.04708115632306356	1.1132519187950755e-13	8.167417761994965e-05	2.4967324792593024e-16	5.641723205837255e-17	0.03900609353717369	0.019877507780614385	0.5580996099294931	1.930622177060955e-11	4.343721072661358e-08	5.031080589493764e-10	0.5287838157272947	0.9385670104805115	0.6136555187259917	0.9931924385823552	1.1379122450490373e-12	2.4014101895423087e-10	1.5422018047678902e-09	2.8087537917430707e-08	0.0004703497802789161	0.0007016648007423153	5.906139023711967e-15	0.14469198786116416	0.0009461656518509194	1.8726701477990959e-06	4.519898114071331e-16	0.011618235330295518	2.3839675913399815e-05	0.021949682514736592	6.1409237992689745e-12
Rainbow_dmfcc_session_2	0.056323396854553086	1.922607421863806e-06	1.4024647392781588e-14	1.0620097176689508e-05	7.981030655396294e-14	0.9999999997712206	1.2687593593164057e-09	1.6966033121373846e-10	4.497829353096115e-18	0.9432849509483923	8.993448799954001e-05	0.18336248578519176	2.668935430882298e-05	0.9910228832121175	1.7371013634078429e-09	0.8492660552007996	2.2858703714774735e-16	1.5286724137418189e-10	2.440550614540254e-06	0.04169364619202424	4.3302073517598406e-14	0.00010420028646975665	1.2107510044704802e-16	4.8906664756026306e-17	0.01608914778169935	0.004922021522911325	0.33531994529974274	2.7679204228880062e-11	1.1287392100397055e-08	8.638553913606e-11	0.44503687347986803	0.9664390056919286	0.5723031663206811	0.9969126740422726	3.5803576144446835e-13	8.738030801960981e-12	7.61013001368601e-10	1.5016857346816812e-08	0.0012966483739511592	0.0016189617259294072	2.775182558833958e-14	0.0787286746273434	0.0013493654049499923	1.4207356105171004e-07	7.477573495560727e-16	0.015227138539446199	1.2838004965651449e-05	0.012127220067034417	1.1534455165643194e-12
Rainbow_p_session_2	0.9999879668553513	0.8016639414789292	8.210701122780408e-05	0.9814897113912843	0.0003739128278075881	0.9999999999999999	0.47258646917489	0.17043357440315593	1.0404051571525554e-14	0.9999999997800085	0.9692927812599598	0.9999999628559099	0.9806022355562505	0.9999999999984884	0.3843814347497632	0.9999999976505376	3.4601581313320204e-08	0.3048123140726513	0.918124435518752	0.9999988559875863	0.00023835667960752787	0.9007729982486015	6.441664914506753e-10	5.570144228394859e-11	0.9999782767702652	0.9995151739805229	0.9999999722657902	0.018197243198776213	0.6077130533292115	0.22263125629190883	0.9999999945121586	0.9999999998072742	0.9999999904656636	0.9999999999960176	0.0010806540753195	0.01543213716799263	0.07532144185831348	0.7465342391612176	0.9999850571859616	0.9984609837220139	1.3440228256200306e-05	0.9999998979528525	0.9988019826454292	0.7492773287789508	3.242843333456258e-08	0.999846110589488	0.9750987895530588	0.9999500128594517	0.00031445509011994807
Rainbow_dp_session_2	0.48939778766422487	0.00018112200916470012	1.590042170772239e-12	0.002458804736822602	1.5114451215484588e-12	0.999999999999869	7.643604569723433e-07	1.5929729602695467e-07	8.73809157354507e-18	0.9996619239653781	0.003631418152247645	0.8814611214824859	0.008230967279536457	0.9999922717688119	7.393293051702292e-07	0.9984435363787046	6.946621159820221e-16	8.5211232147589e-08	0.00018104227174768235	0.5185059383427666	9.183254185809198e-12	0.0038168966748637467	7.988424984689649e-16	1.2847351054829188e-16	0.49849540572592566	0.2289077548843993	0.9559790453661369	1.074608285598453e-09	6.044692021669858e-06	4.370786445755807e-08	0.9713336063281426	0.9997840523283773	0.9800118918898464	0.9999937649820934	2.837262539758597e-12	1.2965094365169611e-09	9.28917946499849e-08	4.874432033520024e-06	0.1645691882540028	0.05209360086803324	2.2094828272219146e-13	0.6924206419429212	0.059002007525129324	3.808930530666246e-05	4.0748071694343025e-15	0.2734297089789095	0.002197310090980609	0.24564325496118855	3.192411581162279e-11
Rainbow_e_session_2	0.9999992338928986	0.98359417486082	0.024207237792846347	0.9995740320630855	0.012069945898716898	0.9999999999999998	0.9199322362346123	0.5997614759082638	3.4091111522604656e-11	0.9999999999473486	0.9980421609965553	0.9999999958625877	0.9983672895017611	0.999999999999865	0.7404449687969681	0.9999999999076844	7.248167664488678e-05	0.6756605455661209	0.9861229594389243	0.9999995332224345	0.019229035512926658	0.9861807790912892	4.924295720260122e-07	2.1768590098217444e-08	0.9999992837467119	0.9999513975756902	0.999999999946231	0.16869621301551152	0.9365813080240135	0.7023767635108	0.9999999997431066	0.9999999999968124	0.999999999794444	0.9999999999998803	0.03445846950180453	0.14913793250814472	0.30884481804215047	0.9234564279385854	0.9999997977327183	0.9998137460628281	0.013580294648773467	0.999999932877964	0.9999114811564033	0.9619886915079412	3.25129476982706e-05	0.9999927416684974	0.996226848910398	0.9999984320703846	0.009869599126571107
Rainbow_de_session_2	0.999996013684944	0.8411811194343746	0.0023862088694332926	0.9762906073270966	0.0007910062191182903	0.9999999999999997	0.622421045039145	0.18936841341758315	3.2867200626829523e-12	0.9999999969565646	0.9698837313558517	0.9999996175131772	0.9813255638313773	0.9999999999881023	0.35895466027928713	0.9999999953285061	1.9855289266228835e-08	0.39876641736837015	0.855729748005324	0.9999997829284523	0.0010441832131087695	0.9222048403121867	2.2238163506065227e-09	8.322132383317655e-10	0.9999322146460033	0.9983343782280096	0.9999999722169601	0.06515198572610809	0.6956983513851676	0.3114692901806494	0.9999999783061823	0.9999999998632895	0.9999999760138522	0.9999999999962196	0.0058162644620264195	0.02520530584380914	0.09364662767418519	0.7462287734988774	0.9999968547107445	0.9987252694118741	0.00021012100281722	0.999999683150938	0.9993838020074259	0.8247843548567645	2.451120204080634e-06	0.9999356518412488	0.9649676459343156	0.9998868044767933	0.0010441593144719637
Rainbow_pf_session_2	0.9871261420007695	0.13040575565408086	2.0475505946228097e-07	0.5111393705768732	8.079388632240284e-08	0.9999999999999624	0.02947037268263174	0.004639132572517375	1.0245187721512106e-15	0.9999983810144816	0.37537531705101046	0.9984717961556511	0.585365523256781	0.999999985195242	0.01794733086312599	0.999997188940897	1.766875841927209e-11	0.007235383952871981	0.21304807478249582	0.9985958011910572	4.1665741922404485e-06	0.3372637125518061	9.384045848198084e-12	1.877697165180383e-12	0.9764059233872138	0.8877661593060169	0.99986907264245	0.0003016804453897142	0.07845528239517023	0.0032467242729563397	0.9999256570264001	0.9999988941186426	0.9999219443847627	0.9999999334551062	3.093231152199853e-05	0.000392439424297475	0.0018002759180293978	0.04355383860902269	0.9569838356048895	0.8066786087338682	6.71824878796144e-09	0.9983547322322461	0.8252567636197399	0.07836020638941299	6.170800069476103e-09	0.948648344425295	0.4275878358947277	0.9504606402233056	8.207882480486938e-07
Rainbow_dpf_session_2	0.5692727031112094	0.0005781475523648792	3.3422466934982125e-12	0.0073855423114649425	5.017453015376492e-11	0.9999999999991577	1.8332896627889773e-05	6.790626941396496e-07	1.0977833619598254e-17	0.9996166877567982	0.009234287854600058	0.8634672361815084	0.008946989092425832	0.9999888327730299	8.489705196573016e-07	0.9990475888546545	3.29028206679078e-16	1.4927009710903817e-07	0.0003231192492468351	0.6297008364857735	8.826890063723813e-11	0.00862218264806744	1.1688157009381632e-15	1.4374114306576474e-16	0.52504845215712	0.20405134401056696	0.9542637626123334	2.9649778843616207e-09	1.528101543160246e-05	7.101123089851148e-08	0.9731231323827643	0.9998303810873845	0.987813330039055	0.9999961148132279	9.787398328282506e-11	1.6483212948578904e-08	4.47514784717988e-07	9.30836745476724e-06	0.3621733711200956	0.08398600164259395	5.4381740561648846e-12	0.7164900294821569	0.11058446684812989	0.00014355262226865083	3.1392595837414175e-15	0.3870377034959266	0.003377033546575226	0.377796855929989	1.0469442323310084e-10
Rainbow_ef_session_2	0.9966919469718802	0.17298574034473368	1.9341458900062144e-07	0.5911028820381626	1.261683320099821e-07	0.9999999999999997	0.017885983116658746	0.006731669922967883	5.806467429502058e-16	0.9999998521682406	0.5268413324995034	0.9999295371220207	0.47527496593747953	0.9999999998255871	0.01095802682981071	0.9999997654990592	1.1177204244430994e-11	0.0038891522834206584	0.22623883259694966	0.9986732314533159	1.0240044164895264e-06	0.40551728324100433	1.9260896771933786e-12	1.5530926731735893e-13	0.9869775881802959	0.9401379655560271	0.9999733021498641	0.00016105574207216748	0.057923832877238936	0.0017026655615313391	0.9999931136476449	0.9999999382587139	0.9999895239292613	0.9999999993700261	2.916339482068958e-06	0.00021711189471837228	0.001735117964150856	0.07878978188157731	0.9941070948319921	0.8735035258641354	6.841044177362081e-08	0.9997461364122656	0.8802659317325345	0.1483140604488799	2.386343425267228e-10	0.9727269923740144	0.5617186081176748	0.9828866308037074	8.93364949007132e-07
Rainbow_def_session_2	0.8569343228067658	0.014983700969757353	2.012206212038934e-09	0.17254723977783215	3.203703050057798e-09	0.99999999999863	0.0025057518433045218	5.282918234940302e-05	4.6210087102927146e-17	0.9999496431660015	0.12043928815707056	0.9783953143560519	0.14715366486290588	0.9999991791246737	0.00047316048933232556	0.9997630955769257	3.9204342522014866e-13	5.907995666742424e-05	0.02322563621508894	0.9284330819439359	3.24314116413657e-08	0.0568621575282181	1.0203238089669676e-13	5.27296116523138e-14	0.8024737845486988	0.6286832935150479	0.9950766611176092	6.79221012935973e-07	0.00326635483895127	8.406703875681657e-05	0.9961865995901779	0.9999673788471817	0.9980089948353248	0.9999995092463965	2.8572483996162194e-08	4.7559410465330407e-07	9.232912542083348e-06	0.001198195658733508	0.7469507708731935	0.4163774006771348	9.069951693763261e-10	0.9607490526166826	0.433473077496324	0.00778522350006624	1.4234605526859817e-12	0.7049312573115416	0.05659374228828828	0.7419008202072332	4.924443322462414e-08
Rainbow_pe_session_2	0.9945831295679232	0.22623420652201226	4.630824080237931e-07	0.546549787724072	3.435467532411386e-06	0.9999999999999862	0.03730350026390243	0.0008712030744106198	1.698154047518117e-13	0.9999984412284523	0.36418892754617227	0.9996774762870568	0.5020576415967465	0.9999999962321411	0.011465176316525175	0.9999946304757757	5.028401419095501e-11	0.002118722663253253	0.3132868732835309	0.9961489276674305	4.340728570117157e-06	0.4650644762803528	1.6472932462520817e-11	7.726062313409587e-12	0.9921060971453384	0.9446991756528252	0.9999028205117847	0.00042907207670170604	0.09392696895063579	0.0024434039411029506	0.9999602187176249	0.9999993772655864	0.9999373857812296	0.9999999822126069	3.436164335128255e-06	0.0002323110127456831	0.0012671409356786202	0.045839255941384785	0.9776300856963943	0.9130736160507193	1.2221774003717885e-08	0.9981788378407114	0.7666203522109774	0.11775484815648146	1.0851364247501503e-08	0.9611700940812871	0.43783874500693376	0.9620434854482016	1.3568956957538002e-07
Rainbow_dpe_session_2	0.30964610257710273	9.862151755331844e-05	1.3119441389720963e-13	0.00021953739226422046	3.892408852397678e-12	0.999999999990747	1.012972255600385e-07	1.9369567640862733e-07	6.517049998891165e-17	0.9955979672810488	0.00023184554646597778	0.6559358746373067	0.0015042490069914038	0.999681581546093	1.8610234207347033e-06	0.9867157019432197	1.6710047124350835e-15	7.2819594050946324e-09	5.107435203621259e-05	0.17884002346972344	2.051135633705086e-12	0.00112865326400695	3.449229455714137e-15	9.780701816158312e-17	0.23704900568283843	0.08763404799783009	0.8198111892829056	2.0382090506049815e-10	6.252880892608735e-06	1.6260230911530056e-07	0.8480092341574157	0.9922101330584285	0.8702139522789283	0.9996284545185293	2.099155825777e-12	1.4563579328862594e-09	9.282750720650446e-09	8.415614809383747e-06	0.023695964479338177	0.015097068021988133	1.3282225022381064e-12	0.40689662416778455	0.020214586286302415	2.305464452558626e-05	4.595356684220997e-14	0.1637787086328052	0.00041558216406453296	0.08968463489258272	1.2588201888973695e-11
Rainbow_pef_session_2	0.9963255039339746	0.4439446132921142	0.00013111195185899657	0.7063525781540306	1.0200921477267866e-05	0.9999999999999811	0.08291927853945003	0.051182422070346914	4.359076805846098e-13	0.9999976754321518	0.6234733935931147	0.9997474191391442	0.6917683986559552	0.9999999552289517	0.04752268612579684	0.9999912519881707	1.4023063170890814e-08	0.03758838255792575	0.40146238687956404	0.9989292610357917	3.310912411228283e-05	0.5904316034883665	2.5532145285849614e-09	2.050259215841467e-11	0.9907916484010895	0.9668165241152629	0.9999859598346271	0.001915236812439665	0.16144083466924375	0.02081176304484098	0.9999520805380875	0.9999988653559261	0.9999757282394013	0.9999999685579399	6.029221642987537e-05	0.0038106767849907255	0.011774519414337206	0.19335230901800515	0.9962093943599217	0.9060645493265249	8.439783853712993e-07	0.9998377527278404	0.9267510901334679	0.3125422970469871	3.7890807414832124e-07	0.9880062266182675	0.6037394566938061	0.9748956099290234	2.6914091738094592e-05
Rainbow_dpef_session_2	0.00014207509301055152	7.164971229419296e-10	1.3768827336934825e-16	3.3326699814012197e-09	3.612141115465624e-16	0.9999993224580241	3.928166375010729e-12	4.4478322154513986e-14	3.3353962669531423e-18	0.49931410814818167	3.559732672060835e-08	0.003849850564291619	1.6255748597428196e-08	0.6738083841485202	2.8917137495499856e-12	0.37978990486767855	8.67557276422617e-18	3.3672647349731045e-13	8.769290025524824e-10	5.142123265595185e-05	7.378040263561944e-16	4.6045963227459063e-08	1.0070039591554987e-17	1.1087005048440457e-17	0.00021082560652229844	4.591137401221389e-05	0.02863483806275795	5.1735080247213715e-15	4.230259497590038e-11	7.872185479060217e-14	0.03743787603861835	0.4082283226313085	0.0673575638662038	0.7644875109533813	1.0286934566722941e-15	1.8298036442189258e-14	4.614709366745056e-13	2.429504168165792e-12	3.358280338741369e-08	1.5225027035257008e-06	8.839445740317306e-17	0.0002507201443914291	2.1403003414812625e-06	1.414314321509472e-10	2.0725177283101522e-17	7.099199050682779e-05	6.784790790891651e-09	2.709305097662798e-05	5.821291805647014e-16
Rainbow_tv_session_2	0.9992751501998611	0.34311097973363514	1.0582861642950467e-06	0.7272602639072263	3.784728286538891e-06	0.9999999999999991	0.07688364236043604	0.007421997834863669	1.2207636803852149e-15	0.9999999583698159	0.6485615978775423	0.9999583813332873	0.6552118635501623	0.9999999999703517	0.012648284300544545	0.999999920746459	7.001137001003488e-12	0.009453688087997951	0.46245524556360884	0.9999527163467308	6.5487542386773054e-06	0.5849842455706223	2.2763737619897962e-11	5.797067724167393e-13	0.9982306256206096	0.9849499722428032	0.9999945866202289	0.0003275630059131358	0.1284960771686563	0.005810146900347857	0.9999970857368882	0.9999999972727674	0.999999707845918	0.999999999975016	2.310952887190962e-06	0.0003476385862460777	0.003974447069265355	0.14751154208454093	0.998063577424383	0.9580974948143205	4.817509009228914e-07	0.999844327329209	0.9657743440726454	0.17022472557947815	2.2697635841046685e-10	0.9971925328249958	0.6251171082597919	0.9948430665190995	2.443108811477033e-06
Rainbow_dtv_session_2	0.9999999933451911	0.9993475830853573	0.13522654171556886	0.9999662801318465	0.03304527221001728	1.0	0.9768462669655863	0.8845970408656656	1.5300485762727346e-10	0.9999999999996586	0.9997093021581769	0.9999999998113493	0.999971229233835	0.9999999999999978	0.9631096723171052	0.999999999993874	0.00027979654916632495	0.9694125181152852	0.9992991150917162	0.9999999953143516	0.05765326720673044	0.9965421234828	2.8295719852283557e-06	1.5572256714352565e-07	0.9999999943020415	0.9999993382300474	0.9999999999761071	0.4808032843083937	0.9956871206238893	0.8602369043842688	0.9999999999987265	0.9999999999995272	0.9999999999972552	0.9999999999999968	0.21155112442910495	0.550617491584681	0.6756573978689874	0.9911667206388193	0.9999999994258363	0.9999930709408895	0.042011896624687003	0.9999999995625609	0.9999976358438999	0.998420829563478	0.001218727013640955	0.9999987229137581	0.9998763008471441	0.9999994943622319	0.0590554541037078
Rainbow_hnr_session_2	0.8734553816197155	0.0038124446431262136	4.17785695830643e-11	0.03448738532907807	8.622627346918195e-11	0.999999999999987	1.482932028416361e-05	1.6861047964493132e-05	5.816318811222303e-17	0.9999318975137943	0.040307499007204074	0.9700410020169862	0.044907675593753874	0.9999997230491979	1.0153309626601035e-05	0.9998208848341674	8.292988777017358e-15	2.368058580621701e-06	0.00801979078582975	0.8609206134511251	9.959934875632732e-10	0.024928806247501746	3.08953630463946e-15	2.9316700789906163e-15	0.7045540214216226	0.4714783194549395	0.9925058605291551	9.214874533881821e-08	0.0001468515696049388	4.5366949015303554e-06	0.9957693387953942	0.9999697187494465	0.9975358490086743	0.9999980102883874	2.2455815101612518e-10	1.9901167972632436e-07	1.315269250893716e-06	0.0005232614165256439	0.5208076219269305	0.28058158112070963	5.512828655592906e-12	0.9434828986717709	0.2723853469683221	0.0011311866810417674	7.664184351837532e-14	0.5679022390473586	0.019327637014057594	0.639799600888079	1.0398790722316203e-09
Rainbow_cpp_session_2	0.8989791568158736	0.012209244052136461	5.149159384986383e-10	0.06782589247429002	1.1424040388280829e-09	0.9999999999999792	0.00040131643610925036	2.2119444733862926e-05	9.916959077793416e-17	0.9999987045962506	0.07580688519116435	0.9897082618250266	0.13464273882999384	0.9999999769969069	6.570791516964987e-05	0.9999801274163206	5.800024798381001e-13	2.3043909823368178e-05	0.016334387789719018	0.9303222202994957	5.27598732465143e-09	0.08054925499616894	3.29828342399775e-14	1.1614809589018453e-14	0.8676862297292667	0.6410481155097505	0.9970675963565875	7.533254494663144e-07	0.00139696768166938	8.80385583260282e-06	0.9997785845113262	0.9999989758534596	0.999872029129493	0.9999999795541634	1.8313132627676965e-09	1.7410824542658962e-06	1.570337384854963e-05	0.0011959715821002104	0.8142228985196246	0.4410363228482641	1.468405762269686e-10	0.9715440297057845	0.40960078791292165	0.004537135609409826	1.2611377665039613e-13	0.7218185034333531	0.09520170796538358	0.808327996462526	6.019726224643436e-09
Rainbow_creak_session_2	0.010867711596974037	6.065647450238935e-06	1.0322245958172708e-13	4.499777586013367e-06	9.611277337098382e-15	0.9999999885330587	3.5105914507591235e-09	9.571219340520112e-11	8.17577628860302e-18	0.8520691161036389	5.334647259808223e-06	0.07950069306139373	3.5725279381256486e-05	0.9777765123079861	3.2363299394155058e-09	0.7666446144681488	5.500144103527848e-16	7.329824576817178e-11	4.287764817213604e-08	0.0016651538556537247	3.336182949076711e-14	6.7813104082196495e-06	2.8043083952297744e-16	2.860523268683265e-17	0.011377806883522903	0.0024785580884026264	0.24474407419759087	8.829111282683117e-12	1.1404046085847844e-08	1.6712686019722443e-10	0.3393058790025272	0.8452150319984173	0.37405737045313003	0.957816272295698	2.5332926978868765e-13	2.7417207631150154e-12	2.0815682931810637e-10	3.8505942398998895e-09	0.00016989263934355815	9.163881966157081e-05	2.3876090953553877e-15	0.018437309449210335	0.0003388603180785599	2.1191136890248565e-09	3.428466339701589e-15	0.005553360079528244	6.674065496743557e-06	0.0030553119858789364	1.9561471092293503e-13
Rainbow_pcpp_session_2	0.9999999998479364	0.9999647834607958	0.638389145322795	0.9999999332767705	0.44394535392401613	1.0	0.9996843800819569	0.983060509823607	2.400678449816472e-08	0.9999999999999829	0.9999954805316091	0.9999999999981191	0.9999989216740264	0.9999999999999999	0.9975562166139943	0.9999999999999893	0.06691828700432645	0.9978757205731015	0.9999906182557335	0.9999999999962469	0.46574894540473	0.9999811324274258	0.0010933994246759763	0.00047018760068811844	0.9999999996440185	0.9999998978962992	0.999999999999527	0.9488203223903832	0.999944407898602	0.9987673764261902	0.999999999999982	0.9999999999999958	0.9999999999998699	0.9999999999999983	0.7354002059114624	0.8548821067304737	0.9615568659147401	0.9999753718909674	0.9999999999866069	0.9999999956856671	0.25401984064947236	0.9999999999980731	0.9999999159564251	0.999964529954274	0.028909493402333897	0.9999999987946001	0.999996828838412	0.9999999988319512	0.3907045062514659
Rainbow_phnr_session_2	0.6149932593986874	0.010818497865626248	4.683419361136364e-08	0.03472304514521087	3.1554123990245947e-09	0.9999999999982324	0.00021495227248068458	2.2151624065943096e-05	5.849224709390902e-15	0.9996495524774698	0.04376510175051447	0.9148783431444025	0.05026947911190764	0.9999553648272135	8.827362646422557e-05	0.9991131156857084	6.979223862833818e-12	2.6292751797811213e-06	0.006255298756226524	0.5696029426854459	2.1654806555705218e-08	0.04201109522656766	4.119502329474827e-13	3.6042270194468063e-12	0.5533383754353197	0.4596028426645269	0.9747885934621383	1.4546344022082893e-06	0.0008981223806989618	7.97201332750524e-06	0.990895026398872	0.9998193651078872	0.9847213103867033	0.9999890388009979	9.927492893277342e-08	3.554453940588934e-06	1.907124131252603e-06	0.0002625172981846792	0.3224915694254865	0.19802152518082167	1.808419910270519e-11	0.8605058986422451	0.1191233922328826	0.0020119773127438866	7.771661043508965e-12	0.32496013167363846	0.028453710921478567	0.30945790892584757	2.098773220724787e-09
Rainbow_phnrcpp_session_2	0.9917453097886164	0.18671452025152463	5.381993238663919e-06	0.6199761039476438	4.339400850707616e-06	0.9999999999999859	0.06534868114123864	0.010051241983945856	4.271919950872536e-14	0.9999994250100356	0.5048010407372517	0.9995078505364332	0.5978634555032692	0.9999999966298979	0.05852786707526615	0.9999985997127444	3.4585403343838587e-10	0.010577840665663512	0.2643387582497022	0.9972227939186517	1.723813051699052e-05	0.4479298805082666	4.5854032907490644e-11	4.14213996501793e-11	0.9924723600090363	0.9357591014748627	0.9999185450935916	0.0006608845653179544	0.12187645851430834	0.013631749915968628	0.9999926636203895	0.9999999145763857	0.9999697152601068	0.9999999899954684	5.7540495819382446e-05	0.0010158800417058218	0.005394139557196666	0.14400747794266994	0.9922927604698872	0.9002039759636303	1.2651230223693404e-07	0.9972979706609211	0.8722544368052212	0.22358930995578208	2.346456002333809e-08	0.9736721409123062	0.5605598393905136	0.9755947428629765	1.7989935747353123e-06
Rainbow_pehnrcpp_session_2	0.9999752135778572	0.8238765989255825	0.0013827511416504782	0.9846786542491067	0.0003143047037570886	1.0	0.5437747506219075	0.25490576594610653	9.301749786442028e-14	0.9999999998233075	0.9535640545879124	0.9999997965683212	0.975086539275838	0.9999999999994292	0.432465547643473	0.999999999586448	4.370435494076882e-07	0.3187474639719095	0.8802587755486986	0.9999988525069532	0.0005925375714777344	0.9178504146541602	5.97300167883984e-08	1.4031070352028401e-08	0.9999797661730756	0.9994113188848079	0.9999999239774966	0.03571203577025494	0.6568886705112646	0.2948503208877097	0.9999999979159168	0.9999999999749773	0.9999999984239102	0.9999999999983797	0.004156973702154405	0.04294366208001662	0.09278521562935116	0.7692479866956938	0.9999982899794878	0.9988542574326956	0.00017347466600860768	0.999999548510134	0.9975481565864418	0.7904618606570485	1.2907035270924839e-06	0.9998033247143019	0.9573560216525111	0.999929690351929	0.0009572513113432429
Rainbow_ehnrcpp_session_2	0.995307746484783	0.25193812178577535	3.3300142320791436e-06	0.6712182551140187	2.853680388546888e-06	0.9999999999999816	0.10104906356259524	0.03383379981242349	1.8331375661426905e-14	0.9999984582530778	0.5635140045851451	0.9992761171473991	0.6075196357651955	0.9999999682245415	0.023225886116297372	0.9999967791014674	5.86830712143546e-11	0.015147082870572297	0.33743167591165335	0.996837216452518	5.209183352566656e-06	0.47245469942639995	1.4333379443690562e-11	9.06134555160113e-12	0.9937745882128504	0.9456229872378655	0.9999608268799711	0.0005578720932278711	0.07746556491468604	0.007247953266383229	0.9999878137397604	0.9999998785934981	0.9999874893989674	0.9999999835762281	1.0451014574134716e-05	0.0004190824427072558	0.0028977667282497946	0.08603739275186306	0.9913081565155482	0.8741163313211019	3.3918018253981073e-07	0.9993703651589786	0.91217266460321	0.2296633218659097	4.271199662810335e-09	0.9614931465293447	0.6409649711655904	0.9733144628428028	5.736359635506519e-06
Rainbow_ecpp_session_2	0.9999998757399895	0.9790699678811032	0.007276900928404116	0.9982875300831174	0.004956732242522623	1.0	0.8710241439005229	0.5271320243401756	6.728604252736552e-12	0.9999999999903909	0.9952373044611549	0.9999999797565534	0.9947912794445825	0.9999999999999808	0.6693247552120372	0.9999999999397026	1.0054921135125115e-05	0.6945894649612674	0.9927522282367843	0.9999999748533078	0.002851434291545197	0.9914360682496945	1.9732296767716034e-07	8.963392750867872e-10	0.9999988624506589	0.9999640230639986	0.9999999940045615	0.11775900093692065	0.9149608774720415	0.5137147661851988	0.9999999998554409	0.9999999999977657	0.999999999807154	0.9999999999999334	0.015412092818519265	0.06806055566943188	0.2075636138593071	0.9261343279649659	0.9999994341831104	0.9997918705727884	0.001289321688073367	0.9999999936920061	0.9999568916819215	0.9646410930373353	7.170244053661869e-06	0.9999931271317163	0.9967685719430452	0.9999956590722435	0.0061839452702446476
Rainbow_dhnr_session_2	0.9999999992982711	0.9998312173562293	0.3162604380398224	0.9999991253208079	0.11835635448883564	1.0	0.996630562186116	0.9312021510987569	1.1435188047571585e-09	0.999999999999708	0.9999791376295034	0.9999999998941478	0.999996750467226	0.9999999999999941	0.9847146914153554	0.9999999999993624	0.0016320842695280839	0.992828376723048	0.9998266499160077	0.9999999999846355	0.11026365693958556	0.9997289829439447	6.85750959353294e-05	4.778645198183726e-06	0.9999999970310816	0.999999911298296	0.9999999999990395	0.7345153501048465	0.9991693970852492	0.9714777402271558	0.9999999999993938	0.9999999999999776	0.9999999999991883	0.9999999999999992	0.3800260212638828	0.599211613186248	0.7793667699732618	0.9981994230533996	0.9999999980433247	0.9999997483676469	0.060104575525464055	0.9999999999972614	0.9999998846883036	0.9994285135319241	0.004967524491707224	0.9999999888468689	0.999982348504893	0.9999999738465892	0.13464346802373
Rainbow_dcpp_session_2	0.9999999999576582	0.9999994389707987	0.6044060687952119	0.9999999709008134	0.3641895058570889	1.0	0.9999289959141612	0.9923999882441946	6.391519720798799e-08	0.9999999999999056	0.9999999453906693	0.9999999999999006	0.9999999688681455	0.9999999999999998	0.9985068085520427	0.9999999999998928	0.02092987618429617	0.9995413155858872	0.9999880957214543	0.9999999999995668	0.3873582775603316	0.9999900245922327	0.0003277219616543321	4.096064400513918e-05	0.9999999999551188	0.9999999722613022	0.9999999999999625	0.9315151861877636	0.9999254637944515	0.9943088883083747	0.9999999999999903	0.9999999999999964	0.9999999999999897	0.9999999999999997	0.8120314872513896	0.9249230183692567	0.9601028530900818	0.9999826263755832	0.9999999999998044	0.9999999783031162	0.33257576803904776	0.9999999999999603	0.9999999913633667	0.9999974877110646	0.04248759475536941	0.9999999993168353	0.9999997127937366	0.9999999995718802	0.34436481772946453
Rainbow_dcreak_session_2	0.82825715985011	0.009588328860058962	5.544011568098951e-09	0.03646599859774865	5.61392402608812e-10	0.9999999999999215	0.00041035346390473306	0.00014016826467152868	8.343608634946768e-16	0.9999223453776527	0.03565496780049699	0.964613649661925	0.05549818382529667	0.9999994346770381	0.00017104414059770928	0.9999496717750427	7.550594565702854e-13	2.7079279909020976e-05	0.011621597382103605	0.6880901156069172	8.80410694968179e-09	0.041548154946222264	4.720627153865831e-13	3.0812898883362364e-14	0.8291370789510537	0.5864191202473638	0.9947150584350168	4.994730264560418e-07	0.0006568427338187196	2.1548504551608943e-05	0.9964718169902324	0.99998168863647	0.9984130793898077	0.9999992915678945	1.2456162116460538e-08	1.3085570986459351e-06	2.828312307333259e-06	0.0004671013335761167	0.31749009703752584	0.18336177751638072	9.341679402685332e-10	0.9089232769202542	0.2922797576082688	0.0015521137593967336	2.2025087607793207e-12	0.6266028707382539	0.032909775281264056	0.6175875215404335	1.517520063435537e-08
Rainbow_dpcpp_session_2	0.03130318538580246	2.020870490251795e-06	2.6355294670051882e-14	7.784556569848838e-06	3.5648498246419047e-14	0.9999999997205334	5.193529848753011e-09	3.073842020207886e-09	8.170892024265262e-18	0.9259002212730263	2.4084571618974473e-05	0.18064254777665312	2.023929884779422e-05	0.9743904592415847	2.4492784098430274e-09	0.865527056405496	2.111450095455463e-16	1.2803797239625495e-10	6.174180472433924e-07	0.006744695549292455	2.164501227957288e-13	8.734384758895907e-05	6.533786739555145e-17	8.813757477383191e-18	0.023718837737001248	0.004094085545901165	0.36160624591580465	1.2400414189892536e-10	1.0687387890525089e-07	4.768303356221532e-10	0.41760336084125876	0.9052042937211544	0.5560567034593112	0.9880615090556053	2.0300439438843185e-13	3.041109398211876e-11	1.2106937397652127e-10	5.836155445321308e-08	0.0015181563753569843	0.0006445598819065147	6.000144105420229e-14	0.03688734342126776	0.0008014841033851627	5.303930796343833e-08	2.398834212579779e-16	0.015842322086160796	9.162184798859735e-06	0.00690948191809326	1.7670006429031655e-13
Rainbow_dphnr_session_2	0.999999986104369	0.9984897662491149	0.09306541234893806	0.9999667692183751	0.034723560082953554	1.0	0.9807741159631373	0.7680336400463749	2.4553925448915476e-10	0.9999999999994512	0.9999342340842305	0.9999999999252424	0.9999566286118029	0.9999999999999983	0.906929708454205	0.9999999999961139	0.0002149206370423142	0.918934430406549	0.9985962427983301	0.9999999993206344	0.042163768072114784	0.9970583009444617	1.3198624183451525e-06	5.515606784372115e-07	0.9999999526068969	0.99998725053491	0.9999999999796934	0.4324253488598623	0.9830611687175955	0.8812222124518608	0.9999999999999657	0.9999999999999574	0.9999999999993463	0.9999999999999919	0.14994174287774792	0.33116791446005206	0.557413478895175	0.9970272833893442	0.9999999992989924	0.9999966167400287	0.012919048080174756	0.9999999999642817	0.99999922063989	0.9965953310293486	0.0002762508222108033	0.9999996045036181	0.9997426752432577	0.9999999842133973	0.025001697055093187
Rainbow_dphnrcpp_session_2	0.9999999987946652	0.9998993330700842	0.21201764445404442	0.9999978241449831	0.07848086549894392	1.0	0.9977210267730295	0.9090770066403153	6.103719465152373e-10	0.9999999999993938	0.9999887162243992	0.9999999999519211	0.9999947018704304	0.9999999999999997	0.9712066112715156	0.9999999999961111	0.0004436470845875749	0.9884662641556654	0.9993929766904334	0.9999999999722776	0.1117635002639355	0.999740828824753	1.4175787668575055e-05	1.5740373591474597e-06	0.9999999962287932	0.9999988753862344	0.9999999999992784	0.674997641253888	0.9983493020928288	0.9533233498704412	0.9999999999981243	0.9999999999999126	0.9999999999937794	0.99999999999999	0.3596779266106378	0.5944356883438476	0.7342766606255577	0.9992763961508719	0.9999999995339107	0.9999988559875863	0.05359435685973739	0.9999999999977924	0.9999999306703262	0.9996753805215931	0.0032902674932130263	0.9999999654007219	0.9999909851706471	0.9999999924195928	0.08940489544539404
Rainbow_dpehnrcpp_session_2	0.9896704515667313	0.08265126670232958	8.805382975836984e-09	0.4177401622252753	7.099320287181776e-08	0.9999999999999994	0.006557012068222348	0.001751588284293154	2.1716646313279585e-16	0.9999976496120087	0.3929489929687322	0.9991583206994958	0.400239750840919	0.999999996567502	0.0036593204602824877	0.9999938875958255	1.0541794850145623e-12	0.0014358668052850186	0.16312549730953374	0.9968630034225822	6.408942698001476e-08	0.32867824512761445	1.3043698386223145e-11	1.416636217797809e-13	0.9758015705032363	0.8927503978464333	0.9999565815043396	4.463296358844818e-05	0.02213530023593291	0.0003345065467032649	0.9998567323553813	0.9999996108486691	0.9999227184485067	0.9999999988329623	5.2039923131444095e-08	1.0457438344733045e-05	0.00024101429138893819	0.030231247035876093	0.9611724673905584	0.8229623640734792	2.371791055715978e-09	0.9993104896255777	0.8479526745306505	0.06046398345076067	1.4304932405506193e-10	0.9703020221175552	0.3110134978404285	0.9333060375254159	1.1296861923874629e-07
Rainbow_dehnrcpp_session_2	0.999999999959625	0.9999647431585774	0.42456488128216385	0.9999995232162713	0.12327561773656553	1.0	0.998534950482398	0.9668351405184372	1.791638314569983e-09	0.999999999999614	0.9999799297864785	0.9999999998505482	0.999996329671028	0.9999999999999989	0.9842318636146911	0.9999999999996131	0.003153679296828158	0.9952520448353604	0.9998586105137088	0.999999999977266	0.1607679812531254	0.9998845742220972	7.453368120920023e-05	2.8661337621089164e-06	0.9999999990657515	0.9999999170259349	0.9999999999936555	0.694838135389533	0.9990594674721144	0.9680863203439972	0.9999999999996141	0.9999999999999719	0.9999999999994211	0.9999999999999979	0.3894761056779708	0.7104172870520729	0.8625207883767146	0.9998773744243171	0.9999999993465026	0.9999998059104743	0.1160692630514773	0.999999999995871	0.9999999255661504	0.9995497299248451	0.010138455203152952	0.9999999806168024	0.9999960913266488	0.9999999897291939	0.20060792355453538
Rainbow_decpp_session_2	0.9999999999999463	0.9999999738944585	0.9864601929268101	0.9999999995334649	0.8884542437760954	1.0	0.9999987700522318	0.9999355667303917	0.0002464304035502932	0.9999999999999978	0.9999999860414477	0.9999999999995632	0.9999999964498246	0.9999999999999999	0.999978538376167	0.999999999999928	0.49847046027353253	0.9999985186301223	0.9999999637129192	0.999999999999745	0.9111578208983642	0.999999845899023	0.05126045072768964	0.01882665442627205	0.9999999999982128	0.9999999998919206	0.9999999999999818	0.9941091276321823	0.9999984203174263	0.9999633279563391	0.999999999999993	0.9999999999999993	0.9999999999999869	0.9999999999999999	0.9947033152935049	0.9988257143970302	0.9989944605578315	0.9999999666640818	0.9999999999999664	0.9999999998604154	0.8875406495158091	0.9999999999999919	0.9999999999749931	0.9999998478818192	0.4829107970957869	0.9999999999849798	0.999999999770067	0.9999999999969849	0.8856024704642784
Count_f_session_2	0.7028270873704914	0.0031548737370025366	2.334245190772759e-11	0.03748137757897114	3.901292714440676e-11	0.9999999999959209	0.00017354174187309126	1.1576032753036784e-05	4.2317952960470426e-17	0.9998993319425781	0.0341990181621089	0.9076403617864498	0.039424395756982956	0.9999949877084265	1.1047616805175257e-05	0.9992157974004907	4.231525218569452e-14	1.5510298917744997e-05	0.00112523916584606	0.7705401145968349	4.222309386787419e-09	0.020703196590722724	8.990208057485609e-15	1.811294279620849e-15	0.5800374468809392	0.3786989571113125	0.9740629607085137	1.674572417067264e-07	0.0004353999533424273	1.3020336450658479e-06	0.9816478777359755	0.9998411618093734	0.9953316289758005	0.9999933252274463	1.2847173736767222e-08	1.7835740447644155e-07	1.0876102031423911e-06	0.00014266062029329177	0.4446237402053091	0.23565482101173424	1.1082324436034582e-10	0.7176624674117829	0.15571545488281585	0.0005886606921021347	8.423309314718606e-14	0.521251858197492	0.013392237215664739	0.6063883587340733	1.244652001149742e-09
Count_df_session_2	0.9878002368325026	0.11788164320227812	1.908739056392376e-08	0.25094433837908486	3.5391607839226924e-08	0.9999999999999987	0.0035749792897312622	0.0019582077563348754	1.4075717119742301e-15	0.999999028114322	0.16334242201661409	0.9984921346182848	0.3021167294277157	0.999999990234622	0.005178502823202383	0.9999763119968071	2.1872761757306836e-11	0.0013534114266360705	0.12433722096479494	0.9783950683104021	6.65071498452781e-08	0.21469507879571992	4.436143707567274e-12	5.4578948548628323e-14	0.9679124145207493	0.8638379724530437	0.9993857001649832	3.158586584910381e-05	0.015948130175603877	0.0003281199675323359	0.9998331277895498	0.9999975702956662	0.9999397292982934	0.9999999849668488	2.009749680394415e-07	1.2968837338293663e-05	0.00026614752817113313	0.008034786275087464	0.8998395439798883	0.7879446103332306	1.403770782825602e-08	0.9878392464708797	0.7541138768464475	0.03494758553291855	1.0071035140582232e-11	0.9117999241889592	0.17613806785203506	0.9192054477580944	4.6732955066851175e-07
Count_mfcc_session_2	0.648844827548633	0.0005334452489122034	1.5015170706555346e-11	0.01251724476041618	8.74698339174075e-12	0.9999999999988073	1.3096392349193815e-05	2.8992181729404124e-06	3.053980664074666e-17	0.999631428774745	0.006602283751209506	0.9224599541200988	0.014960716488463633	0.9999949595704374	1.4814524547383205e-05	0.9986571574626512	2.197698581200221e-15	1.3888521475459902e-07	0.0012465269792825374	0.690360111787492	9.168883673093124e-12	0.010376572446539193	4.965295719934017e-15	6.982444626204066e-16	0.5416306743356403	0.22571548264494062	0.9787174544895727	7.582624221552712e-09	7.424247417910204e-05	1.0243461608748517e-06	0.9785231024327427	0.9997071060483701	0.9893259789164908	0.9999967508466935	6.165904873384029e-11	5.2142986169675954e-08	1.866748340292027e-07	0.00015887001679382583	0.38810115014447494	0.14511991339736213	1.0421416688627632e-11	0.8464313737892675	0.14711520630160452	0.0006760641090568951	3.2499885926136564e-14	0.48746967094360144	0.006993708653576213	0.41963719875297656	3.9576825630611297e-10
Count_dmfcc_session_2	0.9999060602233247	0.69338403748365	4.920570653721507e-05	0.9715498764173275	3.5527687895225354e-05	0.9999999999999999	0.3873532701481571	0.14361351723357918	8.259554861637313e-14	0.9999999982463992	0.9467610684693293	0.9999988279163466	0.9565664550341072	0.9999999999970556	0.20492865261513576	0.9999999971425302	3.94568402643344e-08	0.28114699791010955	0.7998853312870744	0.9999960284901984	0.0002137256211801591	0.8317418770381453	1.3095615029951497e-09	5.810340684189399e-11	0.9999728857454594	0.9984705865793131	0.9999998491441857	0.01633259853209563	0.597104987760331	0.1107736940976769	0.9999999541155539	0.9999999995630464	0.9999999679182663	0.9999999999891686	0.0011086722701500993	0.017445566660730154	0.03709954088270424	0.550759869578512	0.9999517809534425	0.9963648913543958	1.3036374727939208e-05	0.9999996915171514	0.9981569376995248	0.6416223926125918	3.9796127029208936e-07	0.9995946890216347	0.9533346060880316	0.9997509993523521	0.00031830900572147485
Count_p_session_2	0.9999999986610083	0.9995738885664572	0.40756527962777034	0.9999970842324117	0.11595177208110985	1.0	0.9978254954165222	0.9621355770442582	9.286676076249041e-08	0.9999999999997892	0.9999819657986285	0.9999999999750365	0.9999926833340492	0.9999999999999933	0.9900931481068117	0.9999999999993939	0.0041522699934245936	0.9841600801319926	0.999943392094749	0.9999999999862921	0.2376816081148807	0.9998991722607673	0.00013975647856288417	0.00012515207218705097	0.9999999992029683	0.9999997487805088	0.999999999993654	0.7654049152935267	0.9988336801130556	0.9857469527068053	0.9999999999969288	0.9999999999999263	0.9999999999988614	0.9999999999999688	0.5890611411738543	0.7104110331736294	0.887083497170388	0.999699472321169	0.9999999972718232	0.9999998063792931	0.14432686381820314	0.999999999974984	0.9999998864233232	0.9998345051468434	0.042960301520236714	0.9999999635802118	0.999994266282136	0.9999998629659123	0.2532033749756879
Count_dp_session_2	0.9729578540982124	0.038645587747835414	2.5234369725745354e-10	0.15878678083273534	1.288187730523786e-09	0.9999999999999978	0.0018721493833330693	0.00017791470329070716	4.738871160912714e-17	0.9999972292617675	0.15943207941631915	0.999038923511816	0.14796122518545513	0.9999999915513622	0.0002701984104871742	0.9999926991658152	6.380970183197597e-14	5.341891363170543e-05	0.048302914944910166	0.9882558712896433	2.671521028506871e-09	0.13274051722629177	2.765157393148259e-14	1.0251516194209104e-14	0.9321817013062842	0.8148067992989226	0.9994505337473312	1.4527918883247892e-06	0.0045748936861995425	2.520381787379692e-05	0.9996770868627154	0.9999989775020427	0.9998197627578433	0.9999999946663668	2.377557816705664e-09	1.2036349148179293e-06	5.401669928825044e-05	0.0037502205666639877	0.9200012877169271	0.60820562889441	2.2217566197631768e-10	0.9931048670152114	0.6411255500223357	0.019386953812578704	1.7851589460405708e-12	0.8996102163064141	0.1583759901028436	0.8971205803321793	7.347382282024108e-09
Count_e_session_2	0.9999999998800885	0.9999828853950447	0.7169337015090043	0.9999999146789974	0.46916652696488587	1.0	0.9996680913734475	0.9964048579893652	2.1808237466003741e-07	0.999999999999999	0.9999955005758497	0.9999999999999132	0.9999998146163184	0.9999999999999999	0.9987169136358292	0.9999999999999964	0.05266878709524592	0.9998290320832788	0.9999992764365553	0.9999999999966324	0.4680073445543707	0.999986249624295	0.001739839840905564	0.0004900975548907555	0.999999999994455	0.999999996987876	0.9999999999985723	0.9643439741637827	0.9999369998659063	0.9992647932944801	0.999999999999999	0.9999999999999992	0.9999999999999946	0.9999999999999994	0.7935036981824533	0.8917019954577754	0.9648359009104188	0.9999884698682763	0.9999999999749666	0.9999999991048877	0.44258445659903145	0.9999999999981894	0.9999999984338037	0.9998723279290581	0.05744874907907454	0.9999999998891872	0.9999998011134246	0.9999999997515118	0.4141673044197106
Count_de_session_2	0.9999999999992074	0.9999999975758507	0.9980955215042706	0.9999999982275914	0.9672060841089029	1.0	0.9999999783620139	0.9999843550585288	0.009089279696382402	0.9999999999999893	0.9999999997371993	0.9999999999999913	0.9999999996364743	0.9999999999999997	0.9999962700864564	0.9999999999999787	0.7639417582422876	0.9999991580757615	0.9999999944830238	0.999999999999957	0.9680856952765705	0.9999999832238167	0.19914179210740685	0.12008515482396315	0.999999999999204	0.9999999998432306	0.9999999999999982	0.9990810314382694	0.9999998906951885	0.9999988659803202	0.9999999999999986	0.9999999999999998	0.9999999999999986	0.9999999999999999	0.9991023946392626	0.999684438285963	0.9995302138330902	0.9999999830938399	0.9999999999994076	0.9999999997094642	0.9831618098754829	0.9999999999999981	0.999999999994684	0.9999998726687567	0.7802765188776666	0.9999999999970755	0.9999999997389756	0.9999999999966712	0.9639363939573876
Count_pf_session_2	0.00048771501107706955	1.3596723407909996e-08	1.4651606877173726e-15	5.425613241763283e-09	1.0487036969342639e-15	0.9999992735962693	5.184490527151924e-12	7.871218005139251e-14	3.6166238592359955e-18	0.5790393047673527	3.6290174606726145e-08	0.0032558299789809527	2.5185111516219163e-08	0.790972691137718	5.873133485968766e-13	0.45899274596872525	3.152519778317008e-17	5.419529173922066e-13	3.124238118080838e-09	6.432145088663934e-05	1.7575017243380555e-15	5.189676952401672e-07	1.2886843314974463e-17	7.939663536594474e-18	0.0004288333348679371	6.953168379858902e-05	0.0233351722817437	5.0385834660311076e-15	9.255145120976266e-11	1.1204778605198099e-13	0.048195444389426564	0.4805121263071516	0.07853297426565323	0.8170916071239838	2.5711834778719327e-16	2.457594452819985e-14	3.795210280265935e-12	7.540664363787934e-12	5.122017048850814e-07	1.0498037079187494e-06	2.5753696480477457e-16	0.0009690756044434199	1.4055172321587488e-06	1.1152561946572278e-09	1.3517527764769005e-17	0.00012593896452292022	1.843502408125802e-08	0.00011631336847042168	1.0107337255946426e-14
Count_dpf_session_2	0.7376503398778236	0.003222162524808127	5.1024152302566565e-11	0.019152973844195263	2.970640173538126e-11	0.9999999999998431	5.7805454807977717e-05	2.292659749143236e-06	7.979454476243401e-17	0.9998965310205944	0.013204401568782184	0.9623315865456642	0.018767563043733438	0.9999985827061606	1.0077321187019937e-05	0.9993820067174296	1.128768304383084e-14	4.2903129659166994e-07	0.0030291998533658344	0.7939970997029211	2.5901310812211373e-11	0.025356265605340617	4.787172769644929e-15	2.3984787445774976e-16	0.7253799786773212	0.4048388213693271	0.9866096160919995	6.9286078468522455e-09	0.00014736315231347495	1.1779133473551226e-06	0.9905169544963931	0.9998847304310667	0.9944556693431857	0.9999991791501501	1.5004923055439288e-11	4.1477102156641506e-08	1.262828325873384e-06	0.00013116407690970508	0.3648524866630245	0.1622791435967222	1.5591112837905158e-11	0.8638416233853969	0.2049929317987691	0.0008404825379823889	6.851680236225308e-14	0.5394136520303188	0.014585451621898187	0.49505200834823576	1.0957032840525053e-10
Count_ef_session_2	0.9999994967735982	0.9668326519625181	0.013683031418807525	0.9987631677559646	0.0020894068539915596	1.0	0.866893646361141	0.5631015303699912	1.0367642258264974e-12	0.9999999999437202	0.9956532801703957	0.9999999975837206	0.9976222568312927	0.99999999999999	0.6520926828390732	0.9999999998443583	3.881347626064034e-06	0.7331846892155331	0.9902819324441604	0.9999999225310314	0.005332747743192415	0.9823333400803715	1.738513658513971e-08	1.3332474967372024e-09	0.9999995482257209	0.9999569845518594	0.9999999993028608	0.11944574657487478	0.8632931828835959	0.5458557780970341	0.9999999998415353	0.9999999999986218	0.9999999997429414	0.9999999999999778	0.023905688882141	0.0818360367178731	0.2805756481225078	0.9537761075316317	0.9999998661854086	0.9999404867208768	0.0013183044013847772	0.9999999899074948	0.9999366382997462	0.9685841926046215	1.4019629338442644e-05	0.9999900510415533	0.9971203611321082	0.9999982758461816	0.004091675088079368
Count_def_session_2	0.9999989852903937	0.8900712113045162	0.00029058317914621725	0.9904246635487174	0.0006069165584414578	0.9999999999999999	0.6390905029648627	0.26319598841794767	4.500382368472883e-14	0.9999999996134038	0.9818705688745046	0.9999998281255222	0.9882211121709262	0.9999999999940812	0.511138480148311	0.999999998711991	2.941831906988489e-07	0.4412284445157462	0.9418786619686794	0.9999999819037042	0.00029250878785612645	0.9423504943637117	1.4741875124278248e-08	1.7936822215727904e-09	0.9999721039060504	0.9987883832701976	0.9999999911070042	0.03557311087026199	0.6830439150070787	0.3846844834820393	0.9999999983554593	0.9999999999576529	0.9999999994517548	0.9999999999989266	0.005156877134376814	0.04737147838692769	0.12794674072119877	0.8438744171448028	0.9999947953924911	0.9989959240968368	8.151976690719963e-05	0.9999999328850918	0.9992542828867041	0.8443856647077423	7.928193730108351e-07	0.9999506148763555	0.9838084795745298	0.9998964047920579	0.0007844354053604222
Count_pe_session_2	0.9940670177622439	0.14014051401830696	7.472731224403255e-08	0.4142467332554164	5.208340373338726e-08	0.9999999999999997	0.01700983462161406	0.001968156838065709	8.949103957619102e-17	0.9999996537456671	0.34499401012710584	0.9998986755480417	0.3648548308154108	0.9999999997614996	0.00536174651078066	0.9999991328426404	1.511066602032515e-12	0.002026537856041526	0.14186469803839552	0.9977168563057355	3.643223963373952e-08	0.2782742999778964	1.2604050626899761e-13	8.621657207467028e-14	0.9894314826055761	0.935935233214148	0.9999495609324234	2.444994712971117e-05	0.027619553410325723	0.0005853435457870629	0.9999903939314264	0.9999998778679619	0.9999777189717493	0.9999999995420351	6.773955124833342e-08	1.611522010625796e-05	0.0003623985962641955	0.022501267015323855	0.9964965459844288	0.8078496231895593	7.0636881295142404e-09	0.9997761912040866	0.8330213241427216	0.049903818373778434	6.36804816869666e-12	0.968213420432657	0.31634072103149835	0.9718269543866831	4.771633862450816e-08
Count_dpe_session_2	0.999381825896983	0.3889871977925066	2.7616177627596973e-06	0.8261172412597944	2.330979207590528e-06	0.999999999999999	0.11045474647634923	0.031540184460113266	2.862254293252929e-15	0.9999999839947319	0.6324118321517773	0.9999742442125765	0.7616931539547782	0.9999999999905238	0.054406596728679486	0.9999998987027744	2.2991955591014779e-10	0.015912499757682864	0.3837271452943226	0.9994877695511312	7.908941400034483e-06	0.49094984014700327	2.413990583186419e-11	5.3729564014973864e-12	0.9986647037512273	0.982644150433747	0.9999958498220948	0.00015995446976386525	0.13189220581329741	0.010425729429655079	0.9999996434612529	0.9999999992369746	0.9999993259083908	0.9999999999605581	2.2488712263519617e-05	0.0007548472852418937	0.0061842357998645025	0.13214885923725767	0.9993351015793015	0.9740787199211866	3.314580241708318e-07	0.9999373756702034	0.9346539508973253	0.28115473660027107	2.718982088218998e-10	0.9912087598216933	0.7259664095530206	0.9952564248736055	2.8747874051241157e-06
Count_pef_session_2	0.9970268038044905	0.29762704441153864	3.667792472366028e-06	0.6629797121218032	7.032664786260098e-07	0.9999999999999978	0.05013287504135117	0.004241925204235209	1.1344134801943041e-15	0.9999996444814431	0.5246754701919046	0.9998521113821205	0.6422470574600303	0.9999999994476949	0.014253772615026443	0.9999985944582959	1.0618256775006316e-09	0.008235071148761961	0.40423188264227616	0.9989227771078243	4.040161708134068e-06	0.5143999371552723	1.6888138606331488e-12	7.015921106521682e-14	0.996442578943497	0.9657993483520317	0.9999768357463439	0.000257538908183711	0.15685624226053485	0.0033908081001234095	0.9999847181070122	0.9999999353159676	0.9999730971936591	0.9999999983835911	2.4831450468788786e-06	0.00015252523138613238	0.0035794978627357965	0.13786142446391064	0.9930403430766345	0.8892150386811256	2.996931702942444e-08	0.9995577984874856	0.9335325132852932	0.18428713186734047	4.3979845215486885e-09	0.9856233999116598	0.5301494072282741	0.9740772484244913	5.01274544496633e-06
Count_dpef_session_2	0.06337320151964226	2.5681354080747025e-06	4.0060464207142e-14	6.434423060284599e-05	4.5997079383207015e-14	0.9999999999567852	4.6398034172707285e-08	1.7195678309311846e-08	1.2136730022173592e-17	0.9839827625797692	0.00014340824888712668	0.3602585531688137	0.0001536323382616832	0.9963069507690628	1.1229306179022227e-08	0.9537396136712343	3.289819159992345e-17	1.4405929700160064e-09	3.4679316923837246e-06	0.07918715839093571	3.7399764834933136e-12	0.0002331817388622888	1.6838275538398912e-16	5.90976960702422e-17	0.051914281198829675	0.016480169628170664	0.6044041092927797	3.025805938052445e-10	1.7192352371629393e-07	1.3413616876394491e-09	0.6819603604512079	0.9782429597600458	0.7312563896069568	0.9993930936076871	1.6053636187749497e-12	1.56740663024891e-09	2.1312256751318114e-09	7.180335257891005e-08	0.004887792862454013	0.0056329569248584205	5.450243463242204e-13	0.1962305502553885	0.007860118498574445	2.5409603542516543e-07	8.545530085812421e-16	0.054658435662551436	5.20421276043354e-05	0.04658679420963673	7.767661789051531e-13
Count_tv_session_2	0.9999999998775702	0.9999201273323948	0.39361079730160237	0.9999999238031372	0.22160603557803493	1.0	0.999231299759844	0.9689368468236739	9.4714066402581e-10	0.9999999999997542	0.9999986904861006	0.9999999999977695	0.9999991579421939	0.9999999999999997	0.9899949219454532	0.9999999999993469	0.002067457278062647	0.9985401602060688	0.9999763016093816	0.9999999999916926	0.2586647152175239	0.9998964846992399	9.659350358738616e-05	5.883430042814272e-06	0.9999999991408914	0.9999999262737691	0.9999999999993782	0.7953787017981944	0.9989678859474954	0.980852329910111	0.9999999999998211	0.9999999999999584	0.9999999999998523	0.9999999999999994	0.43377605800771396	0.7834716308416132	0.9053058663530582	0.9998583702751044	0.9999999998114557	0.9999999811019445	0.1770472674867704	0.9999999999956177	0.9999999970309241	0.9997341495032911	0.012631769552706796	0.999999999309503	0.9999990750582585	0.9999999987775826	0.17974465830896558
Count_dtv_session_2	0.6939822822300694	0.0012328334434373134	5.947221614337003e-11	0.014961403672620279	7.650878238575008e-11	0.9999999999929501	3.068539650495631e-05	7.788499599142318e-06	5.333589441325954e-17	0.9994738847397349	0.007867546921163293	0.9007789678944832	0.016912796086221534	0.9999944532758231	5.740616160130354e-05	0.998228682059701	1.1892563990801865e-13	4.2716630165538585e-06	0.002194574910562336	0.5630920959469143	1.0469442323310084e-10	0.02128490979665245	1.7979754890484595e-14	3.3220354435434285e-16	0.5533388064016019	0.3596054775856462	0.9544890421767604	3.2998773568167023e-08	0.00022887801951392903	1.623672567558751e-06	0.9771572919753573	0.9992174334881945	0.983771089432195	0.9999890584438967	2.2488538624984452e-10	5.565517671052345e-08	2.0467557226163229e-07	0.0003257115033696454	0.3694374128684865	0.18115071083384382	3.697879169170718e-11	0.8516606995185914	0.15726949622843278	0.0005889229961198893	3.3272236435429874e-13	0.4664318361520008	0.007636003425112318	0.5299097964148055	9.757631614975461e-10
Count_hnr_session_2	0.9999999867845647	0.9959058671829688	0.020661482753437824	0.9998063982821261	0.010713435346795709	1.0	0.9538269283847982	0.7354148158809065	7.1396269769096315e-12	0.9999999999980014	0.9996443788360736	0.9999999998054824	0.9998491676862497	0.9999999999999934	0.8822505160252025	0.9999999999850445	3.2020457923045974e-05	0.9230575990552513	0.9979331103563468	0.9999999987672626	0.006941933297311368	0.9957800013569322	2.340191300363191e-06	1.9178820321885726e-08	0.9999999503572767	0.9999922210735583	0.9999999999664847	0.2834875902338889	0.9889408535473672	0.7509240747412562	0.999999999963687	0.999999999998678	0.9999999999684187	0.9999999999999835	0.060472446349283455	0.24043823506299117	0.36677048287678654	0.9867776825999488	0.9999999901879247	0.9999926858897394	0.004423859702114937	0.9999999998225094	0.9999930824891374	0.989133590392586	0.00016984785561008738	0.9999995433511277	0.9997021650170905	0.9999991139890253	0.012705736347475287
Count_cpp_session_2	0.9999607872366315	0.7411021376484332	9.38027570601025e-05	0.9584558282968265	2.1399927629276303e-05	0.9999999999999986	0.3860187404532014	0.09773307277303694	1.4711937500882687e-14	0.9999999891607954	0.8980582995474455	0.9999977707457572	0.9372838739992932	0.9999999999455794	0.1432186680611265	0.999999968230002	1.4794021026881305e-09	0.10010774683566531	0.7093563182204949	0.9999883394665909	4.9637654229232684e-05	0.8609999161112409	9.346541058717378e-10	1.1186269450687662e-11	0.9997127270555031	0.9958007909807921	0.9999999660095973	0.005365468102752612	0.38767226880944755	0.14117356633313788	0.9999999474710896	0.9999999992318859	0.9999999194170164	0.9999999999764342	0.0001987513287126205	0.0031324629372789675	0.030114088745650157	0.4883416821750755	0.9999527378456959	0.9893354637119148	7.054908244789152e-06	0.9999961218476239	0.9931567214758629	0.646094921416194	4.6919459645414954e-08	0.999143978994526	0.9149332153896526	0.9993667277206985	0.00011085916198781051
Count_creak_session_2	0.9999835134589639	0.8129524106190948	3.7494903451943605e-05	0.9707402525188571	6.308569052262227e-05	0.9999999999999999	0.4784273415234983	0.1167452257432176	7.58519965084995e-14	0.99999999692529	0.942744365580836	0.999995848508221	0.9493306629737919	0.9999999999970838	0.14671611178664135	0.9999999682029657	3.59486744534163e-08	0.2713946081481019	0.873815081425136	0.9999791418460577	0.00023956805607806226	0.8801893808798353	5.679239979825812e-10	2.8746338058500116e-11	0.9998345644324036	0.9981764017220941	0.9999997701671319	0.01146775002183353	0.4639993563757795	0.129701376856517	0.9999999343352726	0.9999999975667117	0.9999997869086541	0.9999999999878488	0.0007281628485248533	0.0026302575252704595	0.025417020989336552	0.5020886807734246	0.9998913758812624	0.9912887984359586	6.572654953326139e-05	0.9999982911596358	0.9959239698453973	0.6775102163298212	1.333649625858206e-07	0.9991336461614614	0.9586071566276356	0.9994000483061749	0.00015598942570874946
Count_pcpp_session_2	0.9999179094720599	0.6957927756566438	1.0607885380166957e-05	0.9660627817539907	2.032428268726991e-05	0.9999999999999999	0.3143968659906836	0.09352176301505127	3.165449048079765e-14	0.9999999986042176	0.9590589199442543	0.9999993830967947	0.9383495190113625	0.9999999999968111	0.1721782526041964	0.9999999800645604	2.7584822659416263e-09	0.1793118032304939	0.7879859509639043	0.9999480665728976	2.4099149831240602e-05	0.7874822052651593	2.566879201197002e-10	8.466724222446929e-13	0.9998135679118408	0.9956928662631674	0.9999998710502642	0.005131941515149801	0.3224929539755303	0.07038067814422798	0.9999999322216162	0.9999999993524652	0.9999999114188559	0.999999999977474	0.00017906347746458114	0.0038305408250673334	0.018273924475336736	0.41569632612681134	0.9998732320208833	0.9870639661758666	1.1218516864795899e-05	0.999998958319207	0.9973107023430705	0.5198824298531793	3.148726341072431e-08	0.9990808318724075	0.8830256571125908	0.9998161342347573	0.0001779494573415395
Count_phnr_session_2	0.9999999561068307	0.9825496620516893	0.010711895818783807	0.9994523637856974	0.002012429462622863	1.0	0.9031660815179472	0.5815815213064507	2.0075986434136639e-13	0.9999999999974506	0.998421454159958	0.9999999999043945	0.9993857376395833	0.9999999999999796	0.8011948037354089	0.9999999999936544	1.5039100562673195e-06	0.7909745832180407	0.9899027777223205	0.999999992717507	0.004506302897686705	0.9897157523292015	1.01966811091317e-07	5.57258990571662e-09	0.9999999541506325	0.9999903318739083	0.9999999999218696	0.2840512065164078	0.9557507304748528	0.6173167517346378	0.9999999999514338	0.9999999999979039	0.9999999999769654	0.9999999999999961	0.017518999148736843	0.1165367070097234	0.28055621704100864	0.9730278523419598	0.9999999848352834	0.9999653102166123	0.0028353941571273465	0.9999999992554736	0.9999864558999986	0.9672064948537036	9.97442195088064e-06	0.99999899289408	0.9975621316012465	0.9999988167706299	0.007317155998400087
Count_phnrcpp_session_2	0.9344273545628862	0.011992532815342342	5.210021090496108e-11	0.1281213981578126	1.7035684789220743e-09	0.9999999999999664	0.00163411352293553	2.9271401110844986e-05	6.5287614673017e-17	0.9999843760286787	0.09311878453259081	0.9908078534763521	0.09915752126489052	0.9999999335827521	0.00026748944479685065	0.9998985680665055	2.5592395308732156e-14	1.5746964372123575e-05	0.029338833043175607	0.915976537968543	1.0024714529309198e-08	0.09108479895810384	6.217923097821549e-14	8.597344722100475e-16	0.9017979882719032	0.684879830733202	0.998897426829167	2.864478670326247e-07	0.0010806786576167912	4.216597480569763e-05	0.999079009351228	0.9999906182201069	0.9991998035621943	0.9999998716302423	7.737484125890368e-09	5.4396056048525e-07	4.133419445783989e-06	0.0016720352151170022	0.7067731350791153	0.4096017640615435	3.068833231844279e-10	0.9859832725830928	0.42965948012895006	0.005778687193393901	7.823945659161469e-14	0.7966061182376856	0.06918102104412471	0.833195093948203	5.775187322508977e-09
Count_pehnrcpp_session_2	0.798290902485628	0.00492395557807467	2.272261450637793e-09	0.09149578319507534	6.820507764284704e-10	0.9999999999993311	9.58329149457434e-05	8.951458319783598e-05	1.4015054033146687e-16	0.9998566344154749	0.04744527775141733	0.9484579706161675	0.045241168238183	0.9999954087633846	0.00011984703132123637	0.99939682487599	1.466385257548449e-14	1.2577620164707282e-05	0.017881042194594854	0.599760249159081	1.4028833212719033e-08	0.03753007813946223	2.0678233944283684e-14	5.8636845797092785e-15	0.7241173881892922	0.38535466576040545	0.9884655853270233	6.98577312246852e-07	0.0003246596608425541	3.0298453579949587e-05	0.9910090386035756	0.9999543003034911	0.9945547046310861	0.999990389447897	5.729815167628852e-08	5.408413550101853e-07	1.648639997746042e-05	0.0002981864092354124	0.5754358564834399	0.3144002629707558	1.2487878186831847e-09	0.8961704031010299	0.3021164541130964	0.0011222005523740567	4.234539324345758e-12	0.6004240568205358	0.04094475101225552	0.5070682654841705	3.1185440631528415e-08
Count_ehnrcpp_session_2	0.9491851037795348	0.03887388125618945	1.850703428960608e-07	0.24528533546051495	1.9104051246262694e-09	0.9999999999999952	0.0011960449716574882	0.0005496717372827256	5.2495426181230885e-15	0.9999846115806224	0.19001601289000802	0.993286456609294	0.2894549824022039	0.9999999679671338	0.0008257570725205484	0.9999831338377504	2.2030676385328624e-11	0.00075703839763116	0.08561824542234103	0.9431215583083669	2.7729693133081835e-08	0.17433209325777244	3.8663857118032403e-13	2.9543047784218456e-13	0.9355361824436893	0.7117370116604975	0.9994719065232226	4.4307976065480435e-05	0.014898321373372766	0.0007687257455644521	0.9997393230803843	0.9999987590195734	0.9994638711283108	0.9999999017285721	7.840435699898465e-08	1.4920372302979737e-06	0.0003026658117408322	0.009556654803773011	0.9399391454064276	0.5635150748513909	1.4308490869387457e-08	0.9884643842868919	0.6143013603865145	0.013694027665344163	1.0955656531700414e-10	0.783472310705229	0.23498835709113353	0.7903469296929526	3.3139520305255917e-07
Count_ecpp_session_2	0.9765638138804839	0.07955625370883107	4.628428663255051e-07	0.533568262833517	4.8310075243928865e-09	0.9999999999999887	0.006959207848003084	0.0035480767562024907	9.461241095082893e-16	0.999995594997425	0.44598184814250663	0.9993104255386972	0.41157311463540414	0.9999999531845429	0.006224542667503787	0.999993801470272	9.486457972041744e-12	0.00644260729967328	0.17031874152912585	0.9835756301462651	2.3810578395775872e-07	0.43174909200554573	6.855528116184919e-12	4.323085653210329e-13	0.9791588737994945	0.8587053755348616	0.9999432486077419	9.678327616637063e-05	0.035164633550885546	0.0013730791955078967	0.9999504017736546	0.9999986805410923	0.9999547237235907	0.9999999600907413	1.0325109167368232e-06	2.6539711670237835e-05	0.0007503788049089984	0.028618432643364153	0.979682606311799	0.8120304290160998	1.97631448769336e-08	0.9988718278796807	0.8229587786346182	0.06990117099171378	4.1356934064121785e-10	0.9653783213305998	0.3752175392169485	0.9337564795366334	7.822406951876541e-07
Count_dhnr_session_2	0.9999221648535493	0.6661556598309526	0.00010645181730234462	0.9512730069162341	7.002344062685167e-05	0.9999999999999992	0.4527674945599799	0.09092482311482414	1.7039886074670756e-14	0.9999999872816611	0.9315067710432748	0.999993940064342	0.9512707797801593	0.9999999999423727	0.2372420493130758	0.9999999366758401	5.0696813826210845e-09	0.09221408924578295	0.8184512218019253	0.9999977026634159	0.0002816025357874573	0.8220285856722902	7.094005685291417e-10	4.12152869272372e-12	0.9998033327684115	0.9951409606386638	0.9999995641401845	0.006649546804138039	0.49725653598613506	0.10197033416487045	0.9999989171668195	0.9999999966363069	0.9999987965472354	0.9999999999489176	0.0003468616649434677	0.011161913942693178	0.025540489857497725	0.42837199768012213	0.9997573676505547	0.9836656784801072	2.9368886151270585e-05	0.9999958629642725	0.9968370930790875	0.6737419955719223	2.100564396018678e-07	0.9993893784093548	0.9116796345441882	0.9992428941892171	0.00026933829296262333
Count_dcpp_session_2	0.9999999042690103	0.9589060201632171	0.01091862831807447	0.9988244003519434	0.0034422644960895987	0.9999999999999999	0.8548789847281454	0.5580914251963074	4.381909918329433e-12	0.9999999999800965	0.9946331212806898	0.9999999899347387	0.9957676599378867	0.9999999999999721	0.6298028400780947	0.9999999999666608	4.116989432051376e-06	0.5352972473969303	0.9785785946228752	0.9999999833944563	0.004076272873910443	0.9725521170756444	1.4555783354853702e-07	3.5123806085692714e-09	0.9999996211285564	0.9999120325791236	0.9999999965997945	0.09977736572571955	0.8852929542087118	0.4255099582684558	0.9999999999623536	0.9999999999982975	0.9999999999523715	0.9999999999998841	0.027556684263739806	0.08803261581129107	0.28524304431079905	0.9428007676132206	0.9999997881162127	0.9998566075537989	0.00061432911051888	0.999999996304807	0.9999575423646796	0.9130696405927361	4.072527277632218e-06	0.9999968811366007	0.9930681568994859	0.9999975892501365	0.0033261318866062164
Count_dcreak_session_2	0.999999999999998	0.9999999835735541	0.996992711610594	0.9999999999933248	0.9616416391756121	1.0	0.999999971707707	0.9999965608262178	0.00017829235654211477	0.9999999999999992	0.9999999999043221	0.9999999999999961	0.9999999999845903	1.0	0.9999997877120607	0.9999999999999997	0.7536327509046322	0.9999999954673809	0.9999999999185643	0.9999999999999827	0.9874984445807665	0.9999999853954307	0.12505342556313226	0.05138713425877539	0.9999999999999825	0.9999999999983986	0.9999999999999996	0.9997272142271042	0.9999999898282045	0.9999959812500068	0.9999999999999998	0.9999999999999999	0.9999999999999998	1.0	0.9985560096403927	0.999020151738856	0.9998260471630591	0.9999999916919927	0.9999999999999986	0.9999999999999232	0.9783134626941221	0.9999999999999947	0.9999999999997331	0.9999999939481683	0.7390691911552371	0.9999999999999137	0.999999999992182	0.9999999999998364	0.9633175610152827
Count_dpcpp_session_2	0.9999922226494102	0.861008616336097	7.616724572804682e-05	0.9865456610459472	9.347118297288248e-05	1.0	0.5363026307478609	0.1973751087734092	3.949284372462277e-14	0.9999999995080545	0.9624162488443603	0.99999996123054	0.9813290951791	0.9999999999988348	0.3791360799668461	0.9999999984682441	4.763026895851398e-09	0.23038151727708878	0.885603902237762	0.9999992011102149	0.0001587377170550412	0.907216571642253	2.29796036231436e-09	2.4693734096198638e-11	0.9999463864451361	0.9988911380148411	0.9999999901389701	0.021508629068526526	0.6744293117421376	0.2170181743853185	0.9999999959124424	0.9999999998492078	0.9999999890554179	0.9999999999991123	0.0005642753411655837	0.011210004229875887	0.06668982346206816	0.6707022615169258	0.999992517715398	0.9984478972421758	6.6541636395031415e-06	0.9999999630521273	0.9985466320246499	0.7869900911462882	3.996073499396004e-07	0.9998689185348929	0.9660625784633537	0.999836817807443	9.034020566968669e-05
Count_dphnr_session_2	0.99167639188125	0.11459626899213654	1.6719167139071513e-07	0.459872751078124	2.2130848096580053e-08	0.9999999999999984	0.015253076538089211	0.0018842851096772162	3.5153049276591917e-16	0.9999996974212959	0.30639021108137554	0.9995809966606835	0.5107651907598985	0.9999999995550634	0.008138738801725665	0.9999994291697154	1.917610921102486e-12	0.0030704277470154752	0.17157934976182515	0.9986954645959385	4.5946218228212934e-08	0.2420168188333235	1.2588185050650062e-12	5.923520421443898e-14	0.9930082184167289	0.9355508721267342	0.9999714748005892	4.3361983287714015e-05	0.02766668323056774	0.0022063745009425566	0.9999954351117417	0.9999999613933206	0.9999934615765177	0.9999999994997878	1.816516300934095e-07	1.370681687721892e-05	0.000496860906703163	0.024503210057933256	0.9960843576575147	0.803256111880861	6.329998749911672e-09	0.998625265225821	0.8788844093364945	0.07078939642159454	1.0336215123553838e-11	0.9634595564443742	0.4431021920634278	0.9680872970431408	4.1172876856488625e-07
Count_dphnrcpp_session_2	0.9999969056560869	0.8304401029005373	0.00029614293174679295	0.9899037926398109	0.00011083774352137673	0.9999999999999999	0.4881653648753251	0.1774871570882386	2.1952015200417627e-15	0.9999999998648758	0.9622777998383856	0.9999999706217948	0.9884132821809626	0.9999999999998205	0.29583761513895324	0.9999999992948497	1.6923402232021463e-08	0.2881537462590233	0.8999151848225964	0.999999877016856	0.00021136455304721544	0.9273706263936603	9.149123838375174e-10	4.6378336101561605e-11	0.9999862820930194	0.9996876423987802	0.9999999985297937	0.016520818523623883	0.6106388070753884	0.17748257715099436	0.9999999975338538	0.9999999999788718	0.9999999943206901	0.9999999999998214	0.0005201598433157711	0.01113442450325961	0.05084272161401495	0.6659668626249844	0.9999860805136386	0.9991583540523272	1.482897641852661e-05	0.999999877356672	0.9993198589282332	0.7712815048772512	3.6634591541966734e-08	0.9999478346347441	0.9337505619532322	0.9999542904207223	0.00038299120867747505
Count_dpehnrcpp_session_2	0.9999937968843502	0.8111061483510899	0.0001911425171619411	0.9833820790645915	7.714584912772772e-05	1.0	0.5363032193402981	0.1382352992158697	4.7136304494645996e-14	0.999999999917338	0.9409487574402479	0.9999999694721939	0.9823286641726139	0.9999999999997689	0.2834867306370733	0.999999998972004	7.801512189680064e-09	0.26628300159074486	0.8907305726058269	0.9999995609981515	8.041008913692676e-05	0.9173461730296522	1.095300103778189e-09	5.895036923045354e-11	0.9999775166979745	0.9995606375619244	0.9999999939264769	0.026023723757047583	0.5533390806583114	0.17658316794657974	0.9999999972174061	0.9999999999686072	0.9999999817421967	0.9999999999988481	0.0004888439085908269	0.007028322545374239	0.04376148427157127	0.7217350328248835	0.999991952609352	0.9981869606016868	1.0204250994895868e-05	0.9999999554239677	0.9978567242798969	0.7421171121200345	2.6967965370638056e-07	0.9998790047457756	0.9540956664836545	0.9999096498374886	0.00016990986611037137
Count_dehnrcpp_session_2	0.9999997857310373	0.9837361886269195	0.019234055321518156	0.9996803220426911	0.00782182082272759	1.0	0.9268507564443443	0.6960550590397802	2.152017674271757e-10	0.9999999999581738	0.9994077425830101	0.9999999934780399	0.9992079548234301	0.9999999999999947	0.8351726802689019	0.9999999998365405	5.9184219962943724e-06	0.8536805946629882	0.9898542995166775	0.9999999629875814	0.013761412716501317	0.9895244244252149	1.9714110111036066e-07	9.296024030980381e-08	0.9999994542025215	0.9999736784649926	0.9999999969567208	0.22365949739774704	0.9665582850252947	0.6499192034179698	0.9999999999235434	0.9999999999888077	0.9999999998975717	0.9999999999996837	0.0586491660629067	0.19690441580577278	0.4351314592930485	0.9469593768759742	0.9999997381571862	0.9999051745696043	0.004507396657421489	0.9999999987161672	0.999988540602243	0.9923264675451874	7.78408112006172e-05	0.9999939388066752	0.9978252280637466	0.9999989584828991	0.010768782705046736
Count_decpp_session_2	0.9999999999996757	0.9999999190687386	0.9378545168246316	0.999999999731999	0.8447903373216735	1.0	0.9999977143495249	0.9998185283333434	2.9933895182704435e-06	0.9999999999999982	0.9999999981686384	0.999999999999995	0.9999999996482195	1.0	0.999970208702269	0.9999999999999851	0.2731024307129756	0.9999986425054532	0.9999999870374174	0.9999999999999335	0.8326041329381881	0.9999991650067767	0.009382207949230604	0.005889643505941856	0.999999999999783	0.999999999807154	0.9999999999999769	0.996322417982006	0.9999987865710235	0.9999814189513309	0.9999999999999994	0.9999999999999991	0.9999999999999992	0.9999999999999998	0.9813286033342435	0.9947400323333945	0.9982387163537527	0.9999999438309611	0.9999999999998406	0.9999999999095103	0.7954529107773667	0.9999999999999806	0.9999999998720666	0.9999998116040705	0.25071935128348	0.9999999999801545	0.9999999908412616	0.9999999999964821	0.7659388174027851
DDK_f_session_2	0.9752023066553691	0.13822926562490112	1.5599469833172623e-06	0.5061726967219836	1.5399792386000503e-07	0.9999999999999918	0.020382285383780663	0.0018631625171392813	1.1187179401265376e-15	0.9999980784292432	0.4671146761981747	0.998887854424393	0.4623327116902715	0.9999999438635502	0.007781332213276689	0.9999959967106793	4.283595416779008e-11	0.00977737957750672	0.13937377518365546	0.9895295523557914	4.585330054443525e-07	0.37391548543352904	4.283322677442744e-11	7.664661551338563e-12	0.9773172711155682	0.9469613130592947	0.9995997249889765	0.00013377220772791372	0.057645878369322445	0.0018433402078697864	0.9997707525987067	0.9999984134501096	0.9998899378759725	0.9999999922737562	4.0573852151435765e-07	4.334108904442667e-05	0.0009081225040510474	0.03647087021106914	0.9827753471000678	0.8148066224906783	1.7351779868121975e-07	0.9949705676013083	0.7616959227947395	0.03843200992293655	2.0346547900195448e-10	0.960399310028094	0.3060103552781294	0.9504021774117298	8.861976262773838e-07
DDK_df_session_2	0.9999972652826746	0.9514597972959615	0.0103260458023841	0.9995872090093942	0.004619503552109063	1.0	0.7924486237653745	0.4095636025431697	1.4866250097168317e-12	0.999999999991585	0.9916120120187166	0.9999999984848843	0.9982750126405001	0.9999999999999502	0.7415696916239145	0.999999999985402	4.4572619963939004e-05	0.8092703989378058	0.9900432765095782	0.9999999213857893	0.00267416243611945	0.9829924779438624	1.128737321823468e-07	1.8431355987350667e-08	0.9999993884108758	0.999969106791273	0.9999999986343486	0.2398938203241872	0.8869373468984516	0.525361560521681	0.9999999999334089	0.9999999999911808	0.9999999999077551	0.9999999999999873	0.007524616972308798	0.08503060058249173	0.20705169532898648	0.927821655726075	0.9999993836873842	0.9999121113387183	0.0020545699802387613	0.9999999949476005	0.9998012112020718	0.9086479136488275	1.4266977032336177e-05	0.9999918516295454	0.9944485742664062	0.999988899523072	0.006364915977753358
DDK_mfcc_session_2	0.1648219589308204	2.729705583081831e-05	2.050615434455817e-12	0.00024930983232536376	8.621305146884507e-14	0.9999999992844374	3.782350525906628e-07	1.557381666555945e-07	3.257130655378228e-17	0.993666181852051	0.00046159008032454736	0.5054868591009861	0.00057839123456687	0.9982263353932339	1.6902611079375277e-07	0.9839095788925082	2.2994903262866957e-16	5.309044259937242e-08	1.1630177495957055e-05	0.25346293537803916	3.6170920594724897e-12	0.0010563010761162604	7.700806212283825e-16	6.334261724895454e-15	0.16397488953017136	0.036064237428772426	0.6854926986150642	5.137618896240013e-10	6.105167139832799e-06	3.267444538700907e-08	0.8078393470026377	0.99188057702786	0.8282616173916963	0.9996765387172484	1.3036697305396162e-11	1.131335333050963e-09	1.901114490701005e-08	1.4482133938616256e-06	0.018280080301436887	0.0067778772235296625	1.931673281686265e-13	0.3405733175274083	0.019716252670210602	1.4285244758090688e-05	5.769801010022024e-14	0.11208380174814137	0.0014357945022306382	0.05905260112819759	5.0026735734993184e-12
DDK_dmfcc_session_2	0.9999999941748777	0.9997586880253246	0.47806084914231267	0.9999700228546166	0.20411309534925764	1.0	0.9973281797779311	0.9658106805324251	2.4606904252868376e-07	0.9999999999983823	0.9999927597314999	0.9999999993575579	0.9999223706703414	0.9999999999999389	0.9867235822976298	0.9999999999903495	0.009818872087653738	0.9969183982769646	0.9996704565829918	0.9999999976102029	0.2512521548122113	0.999865501150146	0.00038784724190784746	6.387379040212956e-05	0.9999999718308421	0.9999995982168813	0.9999999996100163	0.7809580153507711	0.9991638854899068	0.9811819519568273	0.9999999999922102	0.9999999999991878	0.9999999999870166	0.9999999999998314	0.6063994853308466	0.7303220364746057	0.9007816211390542	0.9982095932922732	0.9999999956404702	0.9999973551128604	0.23457997689565613	0.9999999998334412	0.9999993221419501	0.999794779862756	0.02601556756029518	0.9999994049318721	0.9999900685966455	0.9999999746128359	0.2601081947821569
DDK_p_session_2	0.3175620575511707	4.822708075370023e-05	7.385893295099671e-12	0.0007796168427237387	1.881593270963604e-12	0.9999999996717692	2.020076163908596e-06	6.405393479080683e-08	9.340143991655353e-17	0.983493438525243	0.0006329218327118567	0.5185126316530891	0.0003601710158096146	0.9991333683752783	1.9182843844046075e-07	0.9665801490504126	2.736139446122094e-14	2.4213891229516742e-08	0.00034235511457101877	0.18519125579143875	6.308232276686506e-11	0.0016236244069339077	4.702822739813652e-15	1.6899703062015585e-15	0.18519956561697853	0.04837651555407393	0.7643509129634611	3.657886516487538e-09	2.2700818967897224e-05	1.1969521511054023e-08	0.6625778371352224	0.9756970402390046	0.7983030642704443	0.9994592927820428	1.4642391474170485e-11	6.0149699740746524e-09	8.093295860899023e-08	3.0906358164550536e-06	0.03715925426043575	0.026757477512654615	2.054115236355065e-13	0.32681552655136314	0.019797688313222175	2.25268555084914e-05	4.833476581067431e-13	0.13005674126563088	0.0006216435358593708	0.04769098327941425	1.915917893704451e-11
DDK_dp_session_2	0.004955119210619141	4.389700543634579e-08	1.013527995321879e-15	1.4720310324524884e-07	5.641471242218256e-16	0.9999999982342914	1.0218430283573935e-10	1.4650704860826512e-11	7.442728242678873e-18	0.8406692413892649	1.1141307037482998e-06	0.0380038300478701	1.937683659970683e-06	0.9519747850509074	9.559089477833152e-11	0.7297658703496166	1.160743886527172e-17	8.489523125545855e-12	1.2959829747485726e-08	0.002645785232301922	1.7951095296181396e-14	7.14059032280255e-06	1.4322847485292354e-17	9.737268538537193e-18	0.003969841154021152	0.0007007359141683794	0.11774827268087867	2.1609131958174441e-13	8.310675995551657e-10	5.6955899850579265e-12	0.24472383869219871	0.8097213807028258	0.3437201199569015	0.9690652459115424	1.205139475862121e-14	1.664427919096503e-12	5.436659295260581e-12	8.651389421209696e-10	1.3625044945380036e-05	5.177951358125557e-05	1.0151592490805136e-15	0.0064576850697047735	8.436816543079098e-05	8.311591987425624e-10	2.1526199250520198e-17	0.0013112025967314065	8.05731984395079e-07	0.0013567749315806254	8.738621599939729e-15
DDK_e_session_2	0.9999999973674453	0.9994687744638715	0.2976225564805352	0.9999962434681402	0.13976256267259818	1.0	0.9966826647827314	0.8898659134519746	1.0531976292076821e-08	0.9999999999997573	0.9999895526563394	0.9999999999115324	0.9999978597345435	0.9999999999999992	0.9783132304848686	0.9999999999995832	0.004529753244520167	0.9952849140595666	0.9999507083513892	0.9999999994026934	0.16654004117580318	0.9995895367652067	0.0002308013863612453	6.155458742342725e-06	0.999999999757159	0.9999997152016631	0.9999999999784858	0.725180524334233	0.9973107364446528	0.9615641729748045	0.9999999999991838	0.9999999999998732	0.9999999999960675	0.999999999999998	0.5157710955185296	0.7342759022576282	0.8749616293328328	0.9986196911804737	0.9999999994809718	0.9999996686990097	0.10981393352789498	0.9999999999801604	0.9999996567733628	0.9996923100808138	0.005663883665302228	0.9999999708792602	0.9999629708940078	0.9999999679557027	0.14676041417259844
DDK_de_session_2	0.9538290948379868	0.030703287788346613	1.39591471853388e-10	0.203151408952785	7.725115398203986e-09	0.9999999999999968	0.0009183249016707905	0.00013105118358548086	4.6396766993037155e-17	0.9999954134420538	0.14517083237609496	0.997647391583645	0.16185480455482193	0.9999999509133671	0.0007389407079431546	0.9999582531820492	1.7391285334493833e-13	9.799618858224803e-05	0.047344748970246014	0.9523255386978678	7.963479408469935e-09	0.09743208312890217	2.7289375490182845e-14	1.63168177401025e-14	0.9227290719571997	0.7742927099559671	0.9990814456716848	2.8249404294589947e-06	0.005206875632551425	4.719543786018489e-05	0.9990042890466228	0.9999948747495971	0.9996332707431513	0.9999999429464285	2.1538489389252917e-08	5.9582169632178185e-06	1.885211473470581e-05	0.0037902527804651266	0.8444021135918778	0.4903983726315469	7.87871743830796e-10	0.9914134181248377	0.5116591964001616	0.015144626977423735	7.841569449520074e-12	0.7992727181469046	0.10723232635769853	0.8460349232973424	4.906678155149488e-09
DDK_pf_session_2	0.9999994441448897	0.9731397898195963	0.005232963371905518	0.9986737061076758	0.0008464057622928448	1.0	0.8035940738072409	0.4869705678473916	3.3539431310627216e-13	0.9999999999892082	0.9966662119972467	0.9999999924362022	0.9960504819577487	0.9999999999999751	0.6873275633084018	0.9999999999692929	3.3391687021489484e-07	0.7525589552773198	0.9704788940843477	0.9999996890870139	0.006616241011657764	0.9801209551426352	3.6566615861584846e-08	2.4450795025804257e-09	0.9999997535204379	0.9999544656977365	0.999999999440417	0.1824466818651605	0.9119870080551826	0.6175895455470793	0.999999999805444	0.9999999999996235	0.999999999863456	0.9999999999999084	0.014816472848051968	0.06341560467216457	0.20412591247655754	0.9013885819882798	0.9999999852991474	0.9999006315332785	0.0010138725298556907	0.9999999959957685	0.999959678197766	0.9460295890565854	1.3844418089337712e-05	0.9999953398726495	0.9969496127990313	0.9999977150161955	0.002078106658239527
DDK_dpf_session_2	0.6606854888840691	0.002430696747982935	1.0556673476628105e-11	0.01437748512445357	1.5292227446382887e-10	0.9999999999997001	1.5175445076799878e-05	6.2527884832118145e-06	3.2225820324468707e-16	0.999767734071689	0.019148455821042534	0.9289787993616772	0.020724314356024384	0.999995694661506	3.973286413310185e-06	0.9990373962307422	4.1686343551947054e-14	1.5877974834690224e-06	0.001435877134472529	0.8129630018337364	5.084903597429765e-10	0.01581616668933753	1.9428956341945818e-15	3.639835960550854e-15	0.5669023168406065	0.3962586706780761	0.9729188251802074	8.63884074698211e-08	0.0003319763550333568	1.2134912485937266e-06	0.9815668715131415	0.9997342633390455	0.9869494093833606	0.9999958985815908	4.858616131649942e-11	1.0201733660720301e-07	7.031155850800036e-07	0.00020013987818082608	0.47737767851442897	0.1329982912162232	3.0761755788624513e-11	0.8977453013609247	0.1397582990496743	0.0006069419742538085	1.5948861480223937e-13	0.4344537698640878	0.009958322337812534	0.44734205763212126	1.381285179144406e-09
DDK_ef_session_2	0.9999999999943603	0.99999974416089	0.8749646042225727	0.9999999992446675	0.8278156864143129	1.0	0.9999970063736449	0.9978755932373939	7.098554029216497e-05	0.9999999999999715	0.999999995778755	0.9999999999985419	0.9999999920268401	0.9999999999999998	0.9997569433442315	0.999999999999974	0.21956113250367904	0.9999737002714563	0.9999988940688117	0.9999999999998019	0.8571590892744865	0.9999989922466062	0.017675131017419517	0.004394845712227808	0.9999999999594715	0.9999999932776197	0.9999999999999696	0.9953550391853018	0.9999943112414222	0.9995945790379263	0.9999999999999021	0.999999999999982	0.999999999999976	0.9999999999999988	0.9698878068022676	0.9837710253981372	0.9912893379422602	0.999998865765717	0.999999999997482	0.9999999978811639	0.8291370789510537	0.9999999999999796	0.9999999997319755	0.9999990827262978	0.31329184279532774	0.9999999999585376	0.9999999762445245	0.999999999903151	0.6975898803295892
DDK_def_session_2	0.9999999999967912	0.9999970785630148	0.8875873418702833	0.9999999989831175	0.614303002628422	1.0	0.99994968428763	0.9998399445489986	9.982108857174484e-07	0.9999999999999991	0.999999985694865	0.9999999999998781	0.9999999950893956	1.0	0.9999138651300655	0.9999999999999992	0.1260912092213769	0.9999764518489223	0.9999998499379175	0.9999999999998166	0.5931037810463983	0.9999980123172907	0.005775861058632015	0.0006922472643028415	0.999999999998632	0.9999999994691587	0.9999999999999729	0.9883272495986004	0.9999979643875118	0.9998323325278815	0.9999999999999986	0.9999999999999998	0.9999999999999893	1.0	0.9604033012538683	0.9875172742956428	0.9924355161094605	0.9999993093578232	0.9999999999991839	0.9999999994973825	0.6638328369605957	0.9999999999999784	0.9999999997140694	0.9999990272290871	0.14052450609206113	0.9999999998437537	0.999999961229686	0.999999999800802	0.6070501580719911
DDK_pe_session_2	0.06027529036514292	4.241979370610525e-07	4.510735491298924e-14	4.588861882625669e-06	2.5331626165661855e-14	0.999999991471875	3.888825290179861e-09	1.0958653379310414e-09	6.937512930071185e-18	0.942152017946496	2.6318850380233195e-05	0.14873522495724556	6.414983222633766e-06	0.9854996362817549	8.49769995893471e-10	0.8832568468951407	6.72361822480755e-17	1.652042106367757e-10	4.55128263290124e-07	0.020236026308016172	1.0596552607515552e-13	0.00012349026607758393	1.2298556488708421e-16	1.9840807316410477e-17	0.01890701807704429	0.00503136788394879	0.38898895520003207	1.9844779753588007e-11	1.1195565607978703e-07	1.095300103778189e-09	0.4766930602367293	0.9007773096380711	0.5397156524003297	0.9930682292996605	1.2997850377100235e-13	5.1845771238116146e-12	1.6709691425538215e-10	3.7347796774578304e-08	0.0003578128202643401	0.000660154848933363	1.0061857594313057e-13	0.07078880800988203	0.0005714139676974939	7.098569235913806e-08	5.664062719941553e-16	0.025003305417968774	6.673156511945955e-06	0.006214066792586405	1.1262553354794831e-12
DDK_dpe_session_2	0.9677146237910356	0.03459044746572467	1.7749857402510534e-09	0.18703417366708752	6.455711288861073e-09	0.9999999999999862	0.0015701119078734727	0.00013744030564339965	1.1268175340267504e-16	0.9999912608688365	0.11640241026435683	0.993665590298924	0.13786053748362243	0.999999965092773	0.0003156345611649641	0.9999798368838261	1.5520373656609297e-13	0.00011538510926600664	0.03606307988797928	0.9246842896571921	1.1866952072161252e-08	0.09278521562935116	1.031763995108423e-13	8.86706049024314e-15	0.9395210976120547	0.7595606303097382	0.9992430410292478	3.0687805156355986e-06	0.0043950203825973465	5.8386131153264e-05	0.9996805233130158	0.9999979968567188	0.9994972377887172	0.9999999459186749	1.2091572583530794e-08	1.614045351019732e-06	1.0859038935263698e-05	0.0043508787752211744	0.8347492346380234	0.5226214531617901	9.64506153877158e-10	0.9851151741551162	0.5164562685343408	0.011518260046549081	3.5318824145162385e-12	0.8974483408906745	0.0689376155597488	0.7829697672023295	4.578573318171529e-09
DDK_pef_session_2	0.9999999999953444	0.9999978771117404	0.7234568422446778	0.9999999964892297	0.4965706471765678	1.0	0.9999474869298948	0.9949185252451994	4.146527950606195e-08	0.9999999999998047	0.9999999400516233	0.9999999999983334	0.9999998726920438	0.9999999999999981	0.9994039676209073	0.9999999999998702	0.05588315209575065	0.9998267414127974	0.9999939885419079	0.9999999999985452	0.46096775431095444	0.999982764860187	0.0013725228105543922	0.0004759226499065156	0.9999999997351777	0.9999999851244371	0.9999999999998781	0.9465893935154944	0.9999347093541014	0.9992063224619131	0.9999999999996763	0.9999999999999895	0.9999999999998387	0.9999999999999994	0.850863852689787	0.9399317509616917	0.9755945760861009	0.9999710821520476	0.9999999999990539	0.9999999952800009	0.4055602036490463	0.9999999999997481	0.9999999989270995	0.9999616188361129	0.07483222282536788	0.9999999994520976	0.9999997049549402	0.9999999992600729	0.5322009825515058
DDK_dpef_session_2	0.7617043927259555	0.005859524275052697	7.136087769292396e-11	0.024796008829409594	1.493620834113375e-10	0.9999999999999831	6.301811598978498e-05	3.22022608226027e-06	2.6445167393177844e-17	0.9999557521650015	0.031667290462589565	0.9746004770685261	0.030703287788346613	0.9999998502601658	5.3761060887052525e-06	0.9998186996659554	1.1689704190134586e-14	3.7839075566038275e-06	0.0058588420339550674	0.834756739362122	2.2252912754273884e-11	0.02159654068613206	3.2167736362027413e-15	1.0397484820480096e-15	0.772224455360641	0.47806232307230473	0.9932247139871703	4.0664438585017764e-08	0.0003855437846558963	4.389122512988133e-07	0.9941998798872799	0.9999748528701085	0.9965978725504566	0.999999863483143	3.605691227968428e-11	1.7385361112420455e-08	1.3420940080925147e-06	0.0001169045507692702	0.551982411984275	0.20072919549941004	2.8680259088373174e-11	0.9540007458136462	0.3212477122806606	0.0007974968084752588	7.766387484374089e-14	0.6600693268299234	0.015404424131447698	0.6017540943189121	2.4267010527542276e-10
DDK_tv_session_2	0.5342547159225961	0.006361651086385632	8.861273662591427e-09	0.0038871289230890324	5.702235012200116e-10	0.9999999999912319	0.00027402984961998175	1.4475843106683968e-05	8.042424186158834e-16	0.999595790944292	0.017818044363058536	0.8781566436844772	0.02371580665091285	0.9999549151450303	4.516389363642531e-05	0.9983519713415441	6.467312951631467e-12	2.3186243395473018e-05	0.0038096402727785007	0.7182819563964806	2.4659309510043427e-09	0.026857821300938486	5.586083105825629e-15	1.3136653091906624e-14	0.5682593491092511	0.36805932849993567	0.9344405941033346	7.42456714865797e-08	0.0004362857693896889	2.4750882978056996e-05	0.9783503768815136	0.9994985261125725	0.9651746977266442	0.9999927725965189	1.590725485013079e-09	3.053439652704194e-07	1.2345935451038282e-05	7.7470736117524e-05	0.26230967102134317	0.05452518748230294	1.4550148299186046e-10	0.7018012332975432	0.16057230756910046	0.0014419574471438575	6.235547604821625e-12	0.3342689189829653	0.04419527634167555	0.2999964227313473	4.751352146492914e-09
DDK_dtv_session_2	0.9999988675790263	0.933543660918218	0.0008709108594293071	0.9983235390349959	0.0003194086300736634	1.0	0.7421368146489498	0.25841543687721	1.1821805720656344e-14	0.9999999999920038	0.9887967503366645	0.9999999986131711	0.9963239411839451	0.9999999999999927	0.5614895789813887	0.9999999999836552	7.124162710962893e-08	0.4691626361016602	0.9471629939851237	0.9999999812245137	0.000655174520422786	0.9551636578589748	3.8368564797861845e-09	2.667677532707826e-10	0.9999983065462507	0.9999471855426225	0.9999999993990897	0.08994008562933403	0.7895018795459048	0.4405449603514948	0.999999999929181	0.9999999999990156	0.9999999997453393	0.9999999999999831	0.0029382791651158843	0.036738766839872365	0.15031944864794333	0.880572998331044	0.999999901338787	0.9998421718143307	7.9666358801805e-05	0.999999998519975	0.9998341272976257	0.8703426333974174	6.050585006597231e-07	0.999990567785586	0.9891000765141583	0.9999864742418789	0.000871377610659793
DDK_hnr_session_2	0.9999999983681715	0.9987465368652526	0.22160182374735105	0.999999247464632	0.08370857992790132	1.0	0.9971209555417455	0.9080785989930911	7.227398006776176e-10	0.9999999999996679	0.9999953016319882	0.9999999999905212	0.9999928548239336	0.9999999999999997	0.9822550329671994	0.9999999999999009	0.000770141271504706	0.9807764794837828	0.999672271990526	0.9999999999886957	0.07556182529169747	0.9990811373223373	9.820250614511034e-06	6.064178524777939e-07	0.9999999987043767	0.9999995721846817	0.999999999998562	0.6044045614758583	0.9942249058578435	0.9409503877297726	0.9999999999998046	0.999999999999974	0.9999999999994782	0.9999999999999998	0.4062274031734285	0.5837397706293194	0.7498256035806294	0.9993791392231322	0.9999999999878668	0.9999989757646239	0.047176700421582986	0.9999999999998097	0.9999999762483038	0.998226862025916	0.0027751762843013987	0.999999989671825	0.999993449703804	0.9999999880213924	0.09221019734240649
DDK_cpp_session_2	0.9999888908372492	0.9427459724711746	0.0030666765870610126	0.9817944798986458	0.0014279083326040787	1.0	0.6077112677997029	0.3349165172732093	2.2528972979366604e-11	0.9999999998676361	0.9749966945820312	0.9999999086545494	0.979701117847271	0.9999999999998954	0.415589874373375	0.9999999992679646	9.48914159992751e-07	0.3609624477495147	0.9376448485403022	0.9999943571356859	0.004115071684814574	0.9554643395308915	4.56181255934292e-08	3.3624638558811705e-08	0.9999888061975736	0.9995061638456387	0.9999998248202945	0.07729241093539185	0.7382067502009574	0.3120746250074448	0.9999999970202571	0.999999999924435	0.9999999925698189	0.9999999999952872	0.008468758281924416	0.04048984085772516	0.13189150007096367	0.7794166640394067	0.9999967784068979	0.9984556650339811	0.0013495323827314872	0.9999991137868179	0.9975955208242557	0.8895428651923016	8.482284175449874e-06	0.9996510225014078	0.9896216074718353	0.9998898846484002	0.0023279432423701594
DDK_creak_session_2	0.999971895454688	0.8859349901715419	0.004551876045702448	0.9947129056628153	0.0015613767494893698	0.9999999999999996	0.7732522451226362	0.29643432748813736	6.0483014327629515e-12	0.9999999991857309	0.9852419477571945	0.9999994900401694	0.9824009509359052	0.9999999999918564	0.4780628898893599	0.999999994508205	8.15553346665692e-06	0.45619164173546256	0.9443064233860432	0.9999964502679202	0.002159046149478325	0.9280350552517524	1.4736012208891166e-07	2.8279817838319006e-09	0.9999351828919804	0.9995121876486915	0.9999999543967841	0.05473127057577109	0.6957922458144454	0.3564671305720013	0.9999998187416742	0.9999999988334359	0.9999998472341127	0.9999999999877155	0.008351598408108143	0.02850612662791879	0.0845070317295657	0.7437763788570253	0.9998921449929453	0.9980951545830029	0.0008222386714365567	0.999996981360735	0.9993238135239358	0.8695720465934607	9.896771066319407e-06	0.9998748518945022	0.9729179360697937	0.9999190300770603	0.0020230184007292
DDK_pcpp_session_2	0.999991450053963	0.9057829087468803	0.0017737013520172248	0.9979772265329925	0.0012249126558474734	0.9999999999999999	0.73201847060979	0.33054558229771785	2.580618070333653e-12	0.9999999998235232	0.9857499997956275	0.9999999182978402	0.991167726705229	0.999999999999807	0.47532378316244067	0.9999999994804734	4.127982007120219e-07	0.41357867989928243	0.9361551441266658	0.9999997598875626	0.0008921930615314307	0.9590602747714374	1.9187766191001486e-07	2.3264825726307765e-09	0.9999584705879965	0.9993279128492909	0.9999999927884273	0.06006742744185304	0.7904697659912487	0.3778301852313936	0.9999999937399109	0.9999999998366382	0.9999999972298232	0.9999999999981416	0.007598102286501146	0.036061501426808945	0.11078393706022965	0.7742905363384465	0.9999985401638137	0.9987460835483339	0.00030966855575574235	0.9999999769224419	0.9989502260509204	0.8031032735905828	2.193933113856068e-06	0.9999779565832354	0.9836329959340386	0.9999736962467001	0.0003579627120502839
DDK_phnr_session_2	0.1907581031061893	5.442587170251854e-05	6.396536552609928e-14	7.553024070153618e-05	1.5498421008587851e-12	0.9999999999700803	1.2497753022092336e-07	1.5477071162305604e-08	6.168525858514853e-18	0.9939364926963593	0.00041308523919258717	0.4821728851425142	0.0005996419199365673	0.9992296727675134	3.6294991435177625e-08	0.9824763509819963	3.1332668149250187e-16	1.4852256088422284e-08	2.5553250301684145e-05	0.13522317855760163	2.874209351418492e-12	0.0012535926435911465	3.397366962639069e-15	1.3773667272918463e-16	0.1593404145610013	0.043259141740171723	0.685491051049994	1.191930305084252e-09	6.068788589807708e-07	3.6987895985971546e-08	0.7492879214194634	0.9827729482551032	0.8856100933909267	0.999355819528657	1.9974216458606444e-12	1.223036884747881e-10	2.6060699642110563e-09	3.110314540328553e-07	0.00842630321374984	0.005260596817799091	9.95749705514238e-13	0.2840713685138009	0.01028443462211151	6.401353461775837e-06	7.752084564465734e-15	0.05434985600706733	0.0001193764141469961	0.060478765026809884	3.7044470880665415e-12
DDK_phnrcpp_session_2	0.9268529926521616	0.023918369124377278	1.8459042505190527e-08	0.20170631780550663	1.2104186925955906e-08	0.9999999999999712	0.0037157784868327983	0.00014403004692800246	3.457838966992251e-16	0.9999945794186285	0.1691255560884774	0.9834206789218343	0.2309169795448115	0.9999997277428067	0.00115104451989959	0.9999635308359769	5.986736828804729e-13	0.0005184925915486401	0.05491745037648958	0.9526536658768107	3.4756307597376617e-09	0.10043219713259216	7.675982747923249e-12	3.6521669757090865e-14	0.9083597782877645	0.7632859397986265	0.9992652098390234	6.505071215047921e-06	0.006305375936396227	0.00026759293383442573	0.9996532715890197	0.9999958631402507	0.9995384624403446	0.9999999213345618	3.3421432445865906e-07	1.9547285875798306e-06	1.9581397621279124e-05	0.0013805589354577924	0.7291784420101372	0.5356177046972108	1.0390752183318624e-09	0.9776832157640332	0.48559979694671546	0.01759911664634603	1.766485526734171e-11	0.8264980416338643	0.10788414757994347	0.7690823585733816	1.4744981737155229e-08
DDK_pehnrcpp_session_2	0.9999999026196491	0.9950445800740905	0.008271888014823689	0.9998038587486053	0.020382731700207782	1.0	0.9514643671144183	0.7525489126492413	1.550804059782392e-11	0.9999999999993389	0.999484844504408	0.9999999999521307	0.9998289697201002	0.999999999999993	0.9294551914475427	0.9999999999804127	7.244801644746708e-05	0.9573738819419265	0.9977940045902248	0.9999999927954745	0.03154816484713952	0.9957149459226882	2.4207641865011408e-06	2.255877142128122e-07	0.999999891203026	0.9999922758731453	0.9999999999403817	0.4808027031585664	0.9853103425148327	0.8677487484200684	0.999999999983579	0.9999999999983573	0.9999999999503223	0.9999999999999776	0.1631149508409575	0.3224833096810605	0.48491405822219186	0.9884846760260797	0.9999999743819653	0.9999847197659506	0.010810897918358188	0.9999999991688866	0.9999878318347382	0.9941405997715496	0.0003490317255055285	0.9999993719158324	0.9998978361284867	0.999999804778805	0.01938961837145118
DDK_ehnrcpp_session_2	0.9999999925039417	0.9968850578889389	0.14712048178518117	0.9999822495238866	0.03565015821321955	1.0	0.9769467512627937	0.8924482096828974	1.6231291490987422e-11	0.9999999999994786	0.9997523334928665	0.9999999999253583	0.9999593678428426	0.9999999999999953	0.9632574044086571	0.999999999998602	0.001622483898325196	0.9656788252574047	0.9997326588554316	0.9999999979932334	0.018509888394142186	0.9979219350521666	7.842828293530805e-06	1.0220873518860141e-06	0.9999999383853926	0.9999997049718652	0.9999999999747564	0.4855992331942123	0.9937580877409437	0.9310727150377792	0.9999999999995687	0.9999999999997999	0.9999999999982345	0.9999999999999986	0.1511278995817344	0.42836702325061116	0.7211584560792486	0.9961493561050033	0.9999999969362421	0.9999988855621408	0.02783336412305372	0.9999999997520675	0.999998827876128	0.997451073518198	0.0005606916102415733	0.9999995572179479	0.9998290944301584	0.9999999008271601	0.05210700725227399
DDK_ecpp_session_2	0.9999999947371302	0.9941717578586345	0.05011166171634946	0.9999900366983203	0.023428543999517302	1.0	0.9718360610913075	0.7685755212514289	2.0856180878805853e-12	0.9999999999998639	0.9997987916608487	0.9999999999693514	0.9999387174824121	0.9999999999999996	0.9092217280664496	0.999999999999649	0.00017419359598869397	0.9758051238699013	0.9986282836682344	0.9999999999737755	0.041078028740983596	0.9969976447574527	6.487629868128354e-07	1.3786943213038077e-07	0.9999999938799172	0.9999980470369046	0.9999999999753313	0.5178290504073781	0.9865450970841778	0.8862927025190019	0.9999999999981787	0.9999999999997493	0.9999999999839808	0.9999999999999967	0.10162883920512938	0.31692637237811805	0.5870944143828959	0.9958879175057946	0.9999999953477909	0.9999988480696584	0.013635846580786351	0.9999999999438276	0.9999966487296272	0.9922964374832762	0.00014669367048518938	0.9999999304690558	0.9998090442826979	0.9999999769544772	0.029754615604497527
DDK_dhnr_session_2	0.999999999909766	0.9999961283168036	0.28754861035613866	0.9999994637221833	0.3583782083528402	1.0	0.9995007104448691	0.9792814747449436	7.761310213760836e-08	0.9999999999997977	0.9999991947810102	0.9999999999894794	0.9999991078567595	0.9999999999999996	0.9945611106559454	0.9999999999999588	0.017072282436660292	0.9972853950622607	0.9999673317931201	0.9999999999978401	0.5048012536051161	0.999957309442264	0.0009396043585186101	0.00019988806871268632	0.9999999993436955	0.9999999401324061	0.9999999999974899	0.9186615637261686	0.9996826131786534	0.9909640959427867	0.9999999999999888	0.9999999999999791	0.9999999999999085	0.9999999999999996	0.666968973834535	0.872485880194442	0.9625728719580813	0.9999619152948886	0.9999999999090614	0.9999999619977128	0.4684813540129526	0.9999999999981461	0.9999999395666601	0.9999684630379567	0.02314744004520311	0.9999999951501267	0.9999986614536088	0.9999999998085566	0.40023671996662036
DDK_dcpp_session_2	0.9999999995766059	0.9996421513399634	0.21552107828189232	0.9999917797591115	0.12646008876938508	1.0	0.9956494183588301	0.9500502000839474	2.053698426699401e-09	0.9999999999982271	0.9999820987942157	0.9999999999260871	0.9999697581325855	0.999999999999996	0.9841159482751819	0.9999999999994446	0.000913492384402778	0.9939365245096352	0.9996510480179529	0.9999999999410866	0.10133986819440743	0.9993397688135387	0.00013115581402795712	9.366428922942687e-06	0.9999999802445786	0.9999985638773895	0.9999999999777427	0.674424257034974	0.9979216291646578	0.9592120373874966	0.9999999999989556	0.9999999999999171	0.9999999999969436	0.9999999999999991	0.5068585282603949	0.6017533589175429	0.7978112943369785	0.9994003681442835	0.999999999701552	0.9999995831425813	0.05322257856427844	0.9999999999984706	0.9999996656970288	0.9977457302507421	0.0037731954846407303	0.9999999807986356	0.9999412263218616	0.9999999517055385	0.11340609326361478
DDK_dcreak_session_2	0.999999997904251	0.9970897158305857	0.08801139489298143	0.9999841467086059	0.02783770412917859	1.0	0.9815647113806552	0.8356043459469913	1.4463140147214225e-11	0.9999999999994914	0.9993161244130874	0.9999999986621948	0.9996744298536205	0.9999999999999986	0.918134087777329	0.9999999999984347	0.00023226142020672273	0.9280617137184306	0.99782954344252	0.999999999895459	0.044206923815582	0.9985884378416316	3.7552510083150298e-06	5.3030910628022895e-08	0.999999979493232	0.9999987664847719	0.9999999999325514	0.46574760726260644	0.9913723261127673	0.83688165273644	0.9999999999780278	0.9999999999997948	0.9999999999895866	0.9999999999999937	0.16101131064083923	0.41357817705207267	0.4855992438316648	0.9970587216896126	0.999999990389738	0.9999990190980025	0.017818998408850567	0.9999999999228736	0.999999429490904	0.994894899360451	0.00037376067128540264	0.9999999706154987	0.9999400058396483	0.9999998013319495	0.042316318289791384
DDK_dpcpp_session_2	0.2702534317343593	0.00010498967230114582	5.092268089875425e-13	0.000431193432223525	1.3001512068931444e-13	0.9999999999968793	1.9696254725584777e-07	1.2499279033315504e-07	1.9802963900304323e-17	0.9957799771655701	0.00044755233326433923	0.6057296920082582	0.0004587487193555736	0.999836796175578	8.965273263279727e-08	0.980935826045854	2.4506567497606076e-15	3.2311405805960264e-08	3.3220462820408365e-05	0.26346694729559994	7.764732280412656e-12	0.0026744001155480537	1.6805528567050327e-16	3.048783769537784e-16	0.21855161447287696	0.06871572040762663	0.7814510956587861	3.0756786027626015e-11	3.221036110911016e-06	1.889329615831596e-09	0.8921199232407433	0.9968022264073821	0.9031601540769642	0.9998662221883291	1.3652392606157333e-11	6.581925721783781e-10	2.2870541805578357e-08	8.938979254191855e-07	0.023625554246129835	0.010426194551604914	5.623729680010423e-13	0.3850378982029549	0.01475607027966429	6.104353259069343e-06	1.0725484750897938e-15	0.1246814124561576	0.001080441043368765	0.09164620990479094	1.0554886303478348e-11
DDK_dphnr_session_2	0.9987464443597744	0.22726214524357552	9.89373855991939e-07	0.7992803730893547	2.40117099587435e-07	0.9999999999999999	0.04517206366933561	0.008996047690416044	5.788056442062529e-16	0.9999999889619416	0.6422567099432803	0.9999917875643605	0.726334152298389	0.9999999999707392	0.025505124759037035	0.9999999407158878	8.120998515127201e-12	0.008041107711038178	0.3758636554455206	0.9998645881097633	1.434863542117489e-06	0.5	8.153853361651183e-13	4.1601474397495125e-13	0.9986735608163314	0.9783165587643337	0.9999987255217798	0.00044196775825800985	0.13483921242090469	0.005444552386516052	0.9999993339344786	0.9999999968376927	0.9999987989965716	0.9999999999845147	4.621972540824891e-06	0.000183721973137666	0.00256289978586839	0.07978871941187526	0.9993083708713368	0.9452760691322648	2.5409009129443925e-08	0.999908437768369	0.954820319944203	0.1792751160716246	2.5606550395382736e-10	0.9930262562122076	0.6512051154655282	0.995515950511474	1.399387474368058e-06
DDK_dphnrcpp_session_2	0.5410815070255148	0.00046434620430412025	3.886092005555988e-12	0.004667613383115476	2.2264587951719553e-11	0.9999999999968197	1.004924870035739e-05	6.965902867838939e-07	3.4456081495640316e-17	0.9996765118004269	0.0058598964222359995	0.873910192837075	0.015277951761787605	0.9999893323793297	7.25230649341796e-06	0.9974915670715193	1.1653596109144205e-15	1.7047674877988103e-07	0.0002445724888856081	0.5478966267005877	2.226969760468734e-11	0.006648218271647024	3.04702838981061e-15	2.6463844784274885e-16	0.5546987365278704	0.23617789483258195	0.9378600794592764	4.440712624079839e-09	9.285488352335236e-05	6.223178858303462e-07	0.9685765139742848	0.9995583554641819	0.9745982542678904	0.9999815728782956	7.640213761339631e-11	3.4924261793365406e-08	8.166963233726265e-08	4.5571958529426595e-05	0.19215854489939282	0.07148700983594297	3.656175880711801e-12	0.7864913036821584	0.07728616436151652	0.00015077014861611873	3.650169322999756e-14	0.3641880600659545	0.0023527004821766928	0.2811565785897017	6.527760538679728e-11
DDK_dpehnrcpp_session_2	0.9642116169129628	0.03688638419689876	2.348850373114925e-09	0.2507168217191226	6.076822714869399e-09	0.9999999999999944	0.001311557690090064	0.000470109639402951	9.474678743588417e-17	0.999998331813909	0.10755806186137101	0.9974906468498401	0.22882880451996945	0.9999999736192953	0.0008871750131606641	0.9999867717861162	9.047847400664701e-14	0.00010858683046813037	0.023820073452368907	0.974697532141286	7.50556956033714e-09	0.13115311549779923	1.18676243699149e-13	9.45849577898535e-15	0.9308319104459297	0.809705716481955	0.9996981447712827	1.3435626449759316e-05	0.0058601445265053075	7.710423075126475e-05	0.9995415526589899	0.9999995732652386	0.9997185515651715	0.9999999753426105	6.836111924277867e-08	1.2640937419243981e-05	5.597187449793811e-05	0.008118200340072785	0.9141621376660682	0.5977661539568271	1.0272485751000557e-09	0.9873495000050873	0.5723047515776888	0.019629657842201432	1.9530093444125957e-12	0.9117100126284854	0.14129071203371474	0.8282605475659246	2.1997541988066972e-08
DDK_dehnrcpp_session_2	0.9154934406472799	0.01568039370532253	7.282848831437068e-09	0.219062970841708	3.7725232990447216e-08	0.9999999999998096	0.0008977649417826204	0.00019248349742745106	9.102582571146504e-15	0.9999304727736423	0.12327649053653178	0.9736629642054471	0.08266101300488338	0.9999980614560364	0.0008669460143445389	0.9998914026498454	1.4658043778016237e-11	0.0003038358536509809	0.03772727297554859	0.9083529808954349	2.5445837755880955e-08	0.12681898096829308	4.22496980329997e-13	2.676686613002266e-12	0.8338884071330479	0.6575300986341334	0.9971044429556806	9.453932872926894e-06	0.008509559925884657	0.0002744715942160908	0.9987534085611262	0.9999428413475755	0.9971643999914886	0.9999979798907442	1.6590902427577266e-07	3.880250753190179e-06	1.1723313770353098e-05	0.0060057583932832765	0.6116693906783053	0.4596026344226175	3.521554879204985e-10	0.9757914347077821	0.47943296153253995	0.0069760377528280005	2.2756293744053375e-10	0.7727285201281051	0.0866544881364173	0.7268946036395356	7.2131591230633606e-09
DDK_decpp_session_2	0.9999999889416689	0.9957379487172248	0.034580890566276175	0.9999926400951615	0.02277348611966596	1.0	0.9734595452813563	0.8050222582882138	1.6415249070214926e-12	0.9999999999996725	0.9994725306079668	0.9999999995088616	0.9999033160681453	0.9999999999999983	0.8921312881759821	0.9999999999973682	2.629570426410725e-05	0.9160352741132644	0.9992482150970622	0.9999999995997803	0.04404298690999536	0.9981173473027203	2.6481475568273265e-06	1.6555331553068933e-08	0.999999978033085	0.9999972886049029	0.9999999999782773	0.3916183249523669	0.9719430713747048	0.880901410416319	0.9999999999964021	0.9999999999998312	0.9999999999954715	0.9999999999999964	0.1085059431953555	0.3108510895040729	0.551300431185921	0.9930933215010511	0.9999999956196822	0.9999953036292283	0.008428045742940338	0.9999999999377776	0.999993402913943	0.9872413181740595	0.0001467953798939706	0.9999999130358731	0.9997935103573086	0.99999996641645	0.023145503811670416
Vowel_f_session_2	0.9999999999986152	0.9999963337456166	0.650785575631554	0.9999999540332022	0.43986929670007135	1.0	0.9999386926740127	0.996070185211878	8.139421022921487e-08	0.9999999999999826	0.9999997787203242	0.9999999999992151	0.9999997359788807	0.9999999999999998	0.9974637410906247	0.9999999999999635	0.05864225931648198	0.9998929274079624	0.9999989670235906	0.9999999999990872	0.454828905752693	0.9999686514687549	0.0011637975717014603	0.00017095749103381163	0.999999999946813	0.999999991549862	0.9999999999998507	0.9397274525685528	0.9999471283080353	0.9979786141668684	0.9999999999996927	0.9999999999999639	0.9999999999998719	0.9999999999999994	0.8304533092494308	0.8902676090348134	0.954324113717598	0.999970501325333	0.999999999998364	0.9999999997290995	0.4639976373978727	0.9999999999997004	0.999999998866547	0.9999351970358626	0.04573932210565489	0.9999999998829048	0.9999998910983641	0.9999999997077064	0.4425828975389112
Vowel_df_session_2	0.999999499109111	0.9743884830886171	0.026178818601835786	0.999841185257298	0.014572826819233577	0.9999999999999999	0.9480881607894103	0.5706449658365945	7.945077853711322e-10	0.9999999999962079	0.9989961307673648	0.999999998938925	0.9994328650855595	0.9999999999999866	0.7993897458525646	0.9999999999567356	0.00013286681802703897	0.8829237042980503	0.9856199677036807	0.9999999926535419	0.03130696757470667	0.9817194346135983	2.8064170193698124e-06	6.566048981822382e-07	0.9999999136296268	0.9999646371324616	0.9999999985813873	0.3099045129590955	0.9348535524186852	0.7469553048753252	0.9999999999785331	0.9999999999909501	0.9999999996775177	0.9999999999998955	0.09887856485727048	0.2349878499154237	0.41358144540206326	0.9756938795050033	0.9999999191603444	0.9999599192373166	0.010424999997961698	0.9999999949881765	0.9999704228576216	0.9807720388687031	0.000255796271010025	0.9999776290129929	0.9989799366237685	0.9999994485599605	0.04990614138314898
Vowel_mfcc_session_2	0.9999999999522323	0.9999992867349153	0.7633166726907726	0.9999999906097025	0.6930209972971989	1.0	0.999987006024298	0.993453370792191	2.800522371038843e-07	0.9999999999999954	0.9999999574955303	0.9999999999999136	0.9999999857496544	0.9999999999999998	0.9994791666028493	0.9999999999999857	0.092741828554045	0.9999709579901217	0.9999988783642596	0.9999999999996784	0.5957770698757403	0.9999954905771593	0.003559571521934264	0.00029755070552311996	0.9999999999954522	0.9999999993420386	0.9999999999999908	0.9689468865441687	0.9999951354127689	0.9992797859651785	0.9999999999999923	0.999999999999999	0.9999999999999878	0.9999999999999999	0.888444723934976	0.9046473196967917	0.9708270618062468	0.9999968718269217	0.9999999999950667	0.9999999957563502	0.4425797368922393	0.9999999999999628	0.9999999983032856	0.9999737996178069	0.04276384332965811	0.9999999999743263	0.9999999378899572	0.9999999999721713	0.5257459712381082
Vowel_dmfcc_session_2	0.9999999769366262	0.9906198056685204	0.0750703535770182	0.999946767990534	0.029526539287581966	1.0	0.971714091112398	0.8229707932682505	3.7336309190951884e-11	0.99999999999897	0.9989742297717316	0.9999999993779918	0.9998125495444362	0.9999999999999983	0.8968283171590676	0.9999999999989299	0.00043335889276117825	0.9621457437977308	0.9987113998878018	0.9999999947958511	0.029993809172028433	0.9964707419717622	2.416278663345355e-06	3.876827705678041e-07	0.999999990582319	0.9999991735037311	0.9999999998831135	0.46384388181928	0.9794547426185647	0.8405086466346194	0.999999999996716	0.9999999999998868	0.9999999999865646	0.9999999999999953	0.1353816765564837	0.30515914537450217	0.5236588399005493	0.9929033162462121	0.999999899320455	0.9999978220353216	0.021455530268222445	0.9999999961387023	0.9999989145349238	0.9944479290684808	0.0004257754007804883	0.9999998377086595	0.9997255858334377	0.9999999439298847	0.039305357982475045
Vowel_p_session_2	0.9514491756751036	0.06601808074708004	7.948221435526759e-08	0.23830277419173984	4.638187582304569e-09	0.9999999999999744	0.006459452144055314	0.00022492176046052444	3.18405245420812e-16	0.9999971090203482	0.28535591269356003	0.9985721944914591	0.23107304077094482	0.9999999571273342	0.002283699593629072	0.9999842417073641	3.2332232990991087e-13	0.0005140080401753236	0.07458671738112713	0.9923283919620492	2.3319807819661932e-08	0.17884357591100852	7.67896954301754e-14	1.2540207028777143e-14	0.9587633028375858	0.8082986047848099	0.9997111949541846	1.729946031038341e-05	0.007167796981822938	0.00039782472389184443	0.9994002995802925	0.999997995396558	0.9996774916562545	0.9999999817481025	8.80050196017277e-08	1.4175157932044788e-06	0.00012019668188174318	0.006364726156255764	0.9389847414708148	0.6456016569224562	5.086647574122086e-09	0.9933515092186345	0.7153497085894474	0.017598643572093207	1.77891358723831e-11	0.831304500993367	0.15154382761589041	0.8691076479219288	2.5153734823798155e-08
Vowel_dp_session_2	0.9999999977791634	0.9980753921642379	0.161605555454175	0.9999831903051194	0.04277494253684805	1.0	0.9869582982328473	0.9106313881601037	5.964068132875279e-13	0.9999999999995963	0.9999240361010541	0.9999999999686244	0.9999854138771753	0.9999999999999952	0.9688252467759791	0.9999999999990462	0.00016398848977412152	0.9691968734220511	0.9997560030341874	0.9999999998982274	0.0499308795967881	0.9994325814323312	3.483008163993514e-06	4.1303083583497125e-07	0.999999991580506	0.9999995655708667	0.9999999999973109	0.5709568396958946	0.9971970135016904	0.9217985077224322	0.9999999999909205	0.999999999999852	0.9999999999916228	0.9999999999999989	0.1242898371499086	0.4344473853930382	0.6669683942078486	0.9979235335875671	0.999999999228702	0.9999995862385191	0.020799928046318455	0.9999999999451329	0.9999973110072149	0.9979896616920697	0.001045148844390019	0.9999999278329649	0.9999585719348771	0.999999887203205	0.04976649558955034
Vowel_e_session_2	0.9999999999995424	0.9999998945475463	0.914684763187409	0.9999999999297465	0.7675503582692346	1.0	0.9999969404133883	0.9997377529145061	2.8854855844692326e-07	0.9999999999999966	0.9999999991628198	0.9999999999999751	0.9999999995107219	1.0	0.9999788019775818	0.9999999999999943	0.1748000219177422	0.9999962548087704	0.9999999030483485	0.9999999999999188	0.7514774599026692	0.9999996842315706	0.006486575775631331	0.0010611280273120705	0.9999999999992403	0.9999999997579555	0.9999999999999957	0.9928671142601715	0.9999990926250534	0.9998553747973006	0.9999999999999998	0.9999999999999997	0.9999999999999996	1.0	0.9397454193753425	0.9813408984366258	0.9952883357500536	0.9999998557691818	0.9999999999999488	0.9999999999364271	0.7552812281398837	0.9999999999999968	0.9999999999499095	0.9999996870266212	0.2170061144619198	0.9999999999947804	0.9999999934423108	0.9999999999898763	0.6638391085775017
Vowel_de_session_2	0.999987123281523	0.8919115066098922	0.0036785613933471755	0.9630386056516661	0.00013207242215944006	0.9999999999999983	0.5574129312065261	0.30430221115930534	4.381909918329433e-12	0.9999999647157485	0.9562690503527884	0.9999925698615549	0.965324474285075	0.9999999999354059	0.4943451923425441	0.9999998860025454	5.86486178482997e-07	0.2597933942580518	0.8458540680631468	0.9999566202701043	0.0023044284625724	0.9430758602388919	9.471587193336658e-08	9.172870185090667e-10	0.9998173679544617	0.9961870711602747	0.9999998654244927	0.06603220543345563	0.7628600692300813	0.31192520863914064	0.9999998504201245	0.9999999992706129	0.9999999244921969	0.9999999999053808	0.003396694259713561	0.04866497662336885	0.1174217105537137	0.8413438248515499	0.9999750317125312	0.9964239543016424	0.00030538715252957394	0.9999975363218552	0.9955747925779909	0.8512700328340813	2.4791011876601394e-05	0.9996654509652715	0.959365725893127	0.9991330198084838	0.0015703673027942277
Vowel_pf_session_2	0.9999999999999982	0.9999999981679126	0.9997056752469261	0.9999999999984707	0.9881148136966695	1.0	0.9999999790506471	0.9999998850187931	0.0008504692526150487	0.9999999999999999	0.9999999998454846	0.9999999999999992	0.9999999999747095	1.0	0.9999997973676666	0.9999999999999998	0.8202642176960631	0.9999999978346308	0.9999999999984885	0.9999999999999993	0.9930907283559423	0.999999999054971	0.2922826725589651	0.25733145182321004	0.9999999999999741	0.9999999999999253	0.9999999999999983	0.9998822082915167	0.9999999773677088	0.9999999339492546	0.9999999999999999	0.9999999999999999	0.9999999999999999	1.0	0.9994942583474923	0.9998964384429093	0.9999618831408807	0.9999999996776202	0.9999999999999978	0.9999999999999567	0.9854314683314476	0.9999999999999988	0.9999999999998344	0.9999999952849645	0.8870926851204911	0.9999999999999309	0.9999999999964247	0.9999999999999466	0.9926126172019064
Vowel_dpf_session_2	1.0	0.9999999999999486	0.9999999987518109	0.9999999999999998	0.9999991991884348	1.0	0.9999999999998969	0.9999999999256911	0.7472461816030073	1.0	0.9999999999999978	1.0	0.9999999999999993	1.0	0.9999999999993352	1.0	0.9999553684949797	0.9999999999999638	0.9999999999999835	1.0	0.9999983396316353	0.9999999999994609	0.9738370905366714	0.9566430222651284	1.0	0.9999999999999977	1.0	0.999999996917061	0.9999999999998955	0.9999999999974916	1.0	1.0	1.0	1.0	0.999999996461466	0.9999999986190915	0.9999999986780223	0.9999999999999739	0.9999999999999999	0.9999999999999997	0.9999997984238927	1.0	0.9999999999999999	0.9999999999999821	0.9999398443891667	0.9999999999999997	0.9999999999999974	0.9999999999999999	0.9999978879823759
Vowel_ef_session_2	0.999999999999287	0.9999999558089272	0.9826238488442082	0.9999999999938534	0.8681099114246624	1.0	0.9999984390598559	0.9998135429102979	7.48000244484966e-06	0.9999999999999993	0.999999997100819	0.9999999999999926	0.9999999998348797	1.0	0.9999917134910192	0.9999999999999991	0.5401301619876377	0.9999986807428094	0.9999999959901096	0.9999999999999966	0.9032343381962641	0.9999999144555716	0.027295587683829517	0.012707362617958769	0.9999999999996086	0.9999999999879882	0.9999999999999989	0.9979959993148676	0.9999996948723443	0.9999614407626497	0.9999999999999999	0.9999999999999993	0.9999999999999999	1.0	0.9841175262059978	0.9977830128302355	0.9986197512042002	0.9999999820837215	0.9999999999999755	0.9999999999974444	0.8900892982439268	0.9999999999999992	0.999999999941734	0.9999998817209369	0.3513550159490687	0.9999999999909739	0.9999999994137322	0.9999999999969033	0.9017688935589552
Vowel_def_session_2	0.9999999199922937	0.9864246420884382	0.04785412184835516	0.9997221642221161	0.00991298534735385	1.0	0.9645781505501213	0.5770234185002472	2.885475862070246e-13	0.999999999989722	0.9988818690337017	0.9999999990373644	0.9994636255001073	0.9999999999999791	0.8334785363880544	0.9999999999790773	1.9561296100398474e-05	0.8092582582462585	0.9962854279083686	0.9999999973185462	0.008746940416097344	0.9946621009714732	5.181128343415466e-07	1.4264135392403722e-08	0.9999999258294848	0.9999913279736216	0.9999999996409273	0.2175312533948276	0.9614204217592238	0.755814736428726	0.9999999999470038	0.9999999999987962	0.9999999999832108	0.9999999999999984	0.05743882359152066	0.12324690756830198	0.34309729137965916	0.9731095170031058	0.9999999943656291	0.9999781999767092	0.004031810676026637	0.9999999966426747	0.9999870668180344	0.9824224751215632	5.591431446788396e-05	0.9999997059432242	0.998666587712767	0.99999917423303	0.008954781493141004
Vowel_pe_session_2	0.9999999999999706	0.9999999972111083	0.9993470204408292	0.9999999999987044	0.9856090447774547	1.0	0.9999999683919494	0.999999094126121	0.06287134347268383	0.9999999999999996	0.9999999985679433	0.9999999999999333	0.9999999993869524	1.0	0.9999997694878773	0.9999999999999999	0.9495848087453658	0.9999999881732411	0.9999999999900656	0.9999999999999719	0.9972241133368774	0.9999999893295494	0.5185117841161682	0.5254960476531882	0.9999999999996968	0.9999999999963332	0.9999999999999926	0.9999690177540795	0.9999999985809567	0.9999996658205687	0.9999999999999993	1.0	0.999999999999999	1.0	0.9997765255967128	0.9999314345752088	0.999964902179397	0.9999999998254778	0.9999999999999598	0.9999999999966482	0.9942428678526021	0.9999999999999849	0.9999999999998469	0.9999999954460398	0.9552866546455553	0.999999999999597	0.9999999998812888	0.9999999999996968	0.9938225463273562
Vowel_dpe_session_2	0.9999999999937266	0.9999913182845892	0.8409231955694748	0.9999999894194703	0.47495198594340615	1.0	0.9999881005082919	0.9974359836640042	8.908406130797192e-07	0.9999999999999811	0.9999999531891611	0.9999999999998256	0.9999999841965803	0.9999999999999999	0.9994751609369424	0.9999999999999947	0.13484806037049907	0.9998430471147641	0.9999996803280616	0.9999999999999453	0.5779601519509475	0.9999928294326552	0.002456298594380315	0.0032151204965597526	0.9999999999842232	0.9999999972180251	0.9999999999999923	0.9720472892039289	0.9999633749244907	0.9996121678201765	0.9999999999999849	0.9999999999999986	0.999999999999985	0.9999999999999999	0.9113519852945695	0.946176213598982	0.9840196045407315	0.9999991689218826	0.9999999999981904	0.999999998832046	0.542444201652461	0.9999999999999842	0.9999999999471318	0.999987496690208	0.1264930413712449	0.9999999999774688	0.9999998297482773	0.9999999996975864	0.5430828386838908
Vowel_pef_session_2	0.9999999999994517	0.9999991471453855	0.9564019491405686	0.9999999999176518	0.7794215588251527	1.0	0.9999957645530819	0.9995183653649474	2.7269476152615288e-06	0.9999999999999994	0.9999999960292436	0.9999999999999009	0.9999999995912237	1.0	0.9999405360838071	0.9999999999999991	0.23444106404349452	0.9999942279128204	0.9999999773687408	0.9999999999999946	0.7814965837822281	0.9999995633074077	0.009208222011922975	0.00473722563990041	0.9999999999993596	0.9999999999742772	0.9999999999999969	0.9926482629517526	0.9999990379664109	0.9999639256677056	0.9999999999999993	0.9999999999999997	0.9999999999999991	1.0	0.9690909691279466	0.9854366943939104	0.9983584333991662	0.9999997994950393	0.9999999999989321	0.9999999999875346	0.6756300126666924	0.9999999999999983	0.9999999999939293	0.9999996832395815	0.21971721039196862	0.999999999996593	0.999999998824346	0.999999999997125	0.8129633548920974
Vowel_dpef_session_2	1.0	0.9999999999999997	0.9999999999996205	0.9999999999999999	0.9999999992333153	1.0	0.9999999999999997	0.9999999999989748	0.9995697100706844	1.0	0.9999999999999999	1.0	1.0	1.0	0.9999999999999932	1.0	0.9999999477313098	0.999999999999992	0.9999999999999997	1.0	0.999999995389662	0.9999999999999937	0.9998040010395259	0.9998040692351489	0.9999999999999999	0.9999999999999994	1.0	0.9999999999980574	0.9999999999999987	0.9999999999999879	1.0	1.0	1.0	1.0	0.9999999999976511	0.9999999999977812	0.999999999997454	0.9999999999999979	1.0	1.0	0.9999999998338787	1.0	1.0	0.9999999999999974	0.9999999799295668	0.9999999999999999	0.9999999999999999	1.0	0.9999999969480016
Vowel_tv_session_2	0.9982603523067678	0.27461312426099926	1.3878743810358932e-06	0.7416748012890564	8.975950604415114e-07	0.9999999999999987	0.07621024357067625	0.004446055673550313	1.9881286050934245e-15	0.9999999080202023	0.6133152995538332	0.9998948968743849	0.64365542166743	0.9999999998635877	0.02211402056003258	0.999999699694354	5.1846764264639486e-11	0.019324965196739683	0.5479295858661871	0.9994436847798798	2.449046239458278e-06	0.48677247090900766	7.632947351684772e-12	7.184823170629694e-13	0.9977352193091938	0.968833413788144	0.9999952490277406	0.00019197364320018039	0.12470815200325291	0.00854676561934479	0.999998623484347	0.9999999986710165	0.9999984149355455	0.9999999999909575	1.348042471696318e-05	0.00015988800509511512	0.003993938446338604	0.12709154775990594	0.996209607925542	0.9041291341354158	1.4927328336347559e-07	0.9996891152002289	0.9378237416322747	0.23017333976184684	8.212058664000616e-10	0.9819931962775377	0.587720007665057	0.9876545051075503	6.911580231455209e-07
Vowel_dtv_session_2	0.9999982321108215	0.9550261305675449	0.005554557272838719	0.9925096432293509	0.0020847206318029094	1.0	0.6351444557711015	0.3824159358959076	3.0650722528935615e-12	0.9999999999779935	0.9803540389345524	0.9999997436009538	0.992792962594025	0.9999999999999729	0.49282261184114456	0.9999999999331619	8.606358321111672e-06	0.5809005389953603	0.9801022447035581	0.9999999854070984	0.005499694147970765	0.9672100373509975	3.428179567016987e-08	5.954905971211623e-09	0.9999987970209597	0.9998252579375837	0.9999999781273969	0.11550229484177776	0.8644001087204307	0.381912100597727	0.9999999956218729	0.9999999999957294	0.9999999991316918	0.9999999999999181	0.01686552128858069	0.07843149947494782	0.16724524029231952	0.8653592664731602	0.9999948351049193	0.9998799859079858	0.0010807851849398062	0.9999999182978402	0.999949642569849	0.9167930495730041	1.2366080524672322e-05	0.9999875375091265	0.9955651019239459	0.9999939875608974	0.0026158429822372604
Vowel_hnr_session_2	0.9660376723620455	0.08546906314717695	2.2743188733710597e-08	0.21714264376781034	6.90675197993798e-10	0.9999999999999883	0.0029961987986249455	0.0006341721748563361	1.6627692559184622e-16	0.9999949284521156	0.17839107941260962	0.9992566762993871	0.1876568469522797	0.9999999654283501	0.0004876130928559418	0.9999775392297411	1.1105378256360442e-11	0.00034070351332136505	0.08781829157026738	0.9759045194917724	9.391623402471059e-08	0.1947838429788603	1.4123377923652196e-12	2.925022914685071e-14	0.9660387202112515	0.7864836173012291	0.9996702711964279	2.0772384130456278e-05	0.008934964826180102	9.186878170032088e-05	0.9995155083523033	0.9999986875526099	0.9992226904691548	0.9999999703567883	1.546948573720172e-08	6.709540399540272e-06	5.329664446278069e-05	0.01363800933465302	0.910241984879208	0.6499231037125234	4.977532506692738e-10	0.9924370944214289	0.6893110916192559	0.016121604381845477	1.2769859066639308e-11	0.8995771212539083	0.15121813136269724	0.8676171403345457	8.964899873081646e-08
Vowel_cpp_session_2	0.9999999991688407	0.9995328374475828	0.16353732398518367	0.9999974052299314	0.05211110237604473	1.0	0.9949969906139466	0.8866047200695957	1.958799053594972e-11	0.9999999999998391	0.9999830285060587	0.9999999999926961	0.9999909180957518	0.9999999999999991	0.9733197288760513	0.9999999999995457	0.0004583910984954654	0.9855645918237325	0.9997539857066376	0.9999999999866723	0.07753836789946951	0.9997555146692211	7.030415073211084e-06	8.931925722544259e-07	0.9999999953328367	0.9999996213629215	0.9999999999974836	0.6377499525900727	0.9967862323249829	0.9469688562564617	0.9999999999991329	0.9999999999999675	0.9999999999979767	0.9999999999999982	0.20169415568969645	0.45210133019140714	0.7136050228501889	0.9994115031846865	0.9999999999582189	0.9999998066273751	0.03971489670435978	0.9999999999986141	0.999999947498325	0.999443514310269	0.0010864993064925845	0.9999999898996558	0.9999708258738262	0.9999999706227459	0.08186964863647206
Vowel_creak_session_2	0.9999999890507199	0.9916134659018717	0.04139298038381359	0.9999333638570655	0.02080693839604116	1.0	0.9521456329323573	0.7465413029934462	3.601112518090325e-12	0.9999999999993407	0.999571485543973	0.999999999981329	0.9997960258826135	0.9999999999999983	0.8870969259009563	0.9999999999979823	5.212663199180684e-05	0.9537677910846147	0.9996453614840043	0.9999999996561307	0.04232741448184475	0.9970756491079603	1.0151247518678218e-06	1.3316519063291992e-07	0.9999998942527467	0.999995148890146	0.99999999995092	0.3513503084300842	0.9753033687142839	0.8606347503293139	0.9999999999964604	0.9999999999997363	0.9999999999948932	0.9999999999999971	0.09248666575284442	0.28173851402934635	0.48559927574388095	0.9956282559680303	0.9999999875567973	0.9999977146088046	0.013939291030556264	0.9999999997832346	0.9999983866553586	0.978227885079328	0.00020918892293232135	0.9999999145841691	0.9997797003556304	0.9999999341737135	0.017446037053231396
Vowel_pcpp_session_2	0.9999992447682896	0.9871394527606666	0.03333727496243359	0.9992091754829047	0.015080563038466811	0.9999999999999999	0.9277168351447815	0.6122807665509054	1.6239641860111548e-10	0.9999999997756103	0.9961084494597248	0.9999999422170135	0.9973246873001598	0.9999999999979703	0.774561310917711	0.9999999998901232	1.1844346414576709e-05	0.7308284363278481	0.9857885350961267	0.9999996299316716	0.018990952822876037	0.9968877694720971	1.1351146122532156e-06	2.201465642005282e-07	0.9999981335779113	0.9999562457240065	0.9999999994669284	0.29643569375672685	0.9663991098413273	0.6882179700025387	0.9999999927250192	0.9999999999497751	0.99999999739273	0.9999999999995017	0.11870029621178885	0.16888867286526582	0.42898624554295256	0.9601436257062901	0.9999997082287411	0.9999748255655438	0.01155796827689493	0.9999999539369857	0.9999243332991591	0.9606908878891154	0.00037344947236862906	0.9999994875202725	0.9970518706313939	0.9999877847818228	0.019152900226498678
Vowel_phnr_session_2	0.9999999805353327	0.9914184250577371	0.0517280670074481	0.9999401316300724	0.031427471219065244	1.0	0.9702726119829168	0.8102560369201464	1.5174026189809282e-11	0.9999999999959753	0.9989935483739599	0.9999999983538376	0.9996896734160389	0.9999999999999679	0.9218912010244549	0.999999999992334	0.0006412364953864462	0.9353310019712112	0.9979631559236594	0.9999999967055038	0.027275094236074347	0.997516749887297	6.6598357362092165e-06	4.2903129659166994e-07	0.9999997105296191	0.9999762978295291	0.9999999990447825	0.41161780296265965	0.9854966093111762	0.8409233798148403	0.9999999998202733	0.9999999999982508	0.999999999898805	0.9999999999999238	0.16207597571948068	0.3609121362899114	0.5507564618321789	0.9895711385092457	0.9999999794555642	0.9999938369231814	0.012271313603225616	0.9999999998973992	0.9999904611173932	0.9854337179936898	0.000866932343716714	0.9999997543699528	0.9992649642986609	0.9999991793856027	0.041703224975106694
Vowel_phnrcpp_session_2	0.9999892087612241	0.8447917674391134	0.00041890447431703763	0.9966394959306102	0.00023027890961058552	1.0	0.4902533697971923	0.19122632203675916	4.112830155246734e-14	0.9999999999924687	0.9795067903156554	0.9999999887604333	0.970861254249901	0.9999999999998347	0.3870357195417612	0.9999999999772379	8.708345235822175e-07	0.30903650067409083	0.9398196913118596	0.9999997212740389	0.00014489226087744937	0.8875830594535379	7.201278347011547e-09	3.834389203490001e-10	0.9999889560415277	0.999668063385167	0.9999999513582194	0.03868456821673781	0.7768614262047266	0.2507174541173566	0.9999999996005158	0.9999999999861948	0.9999999971140072	0.9999999999997699	0.000968066281998085	0.0290234051814499	0.11493168611836196	0.8115694354842279	0.9999912008117624	0.9992384800063581	0.00012346282173698083	0.9999999923449624	0.9994633420252654	0.8540875905472622	1.4975855812433574e-06	0.999962502729493	0.9670772323439999	0.9999696217438532	0.0004105604297289104
Vowel_pehnrcpp_session_2	0.9989632459520307	0.3839570213356721	1.3039051024561683e-06	0.7939971023963726	4.575982235907193e-06	0.9999999999999997	0.08080486075375887	0.008153762680383434	1.9934350673538446e-15	0.9999999511701064	0.6356807035538737	0.9997164007359	0.6852345242830085	0.9999999998619026	0.016098945061613905	0.9999994190429601	3.4851434233265223e-09	0.018850094748321614	0.6023616540779902	0.9999048770081097	1.079341956350587e-05	0.6001298824181198	1.0022856918292172e-10	1.0916251892000667e-11	0.9924549615062022	0.9647822421676019	0.9999916049944807	0.00047780383745586296	0.14845206220822527	0.0143409014935789	0.9999936020063359	0.9999999454297906	0.9999969565708703	0.9999999997356077	2.5222036626784207e-05	0.0010507847286555087	0.003203120576987275	0.20702667752004555	0.9891375844089892	0.9336849037778207	7.993014395962778e-07	0.9997865180678669	0.9670659177729508	0.2502647973958294	1.6078946341864043e-08	0.9941279199560873	0.6046535588657183	0.9842997582909946	6.313083364118942e-06
Vowel_ehnrcpp_session_2	0.9999921801453602	0.8577377482748371	0.00021650396863611286	0.9919588531214975	0.0004312888132272342	0.9999999999999999	0.591103146600366	0.20098670953231385	1.0278774396182705e-13	0.9999999991419305	0.9643684139861471	0.9999995878117092	0.9667960776287187	0.999999999998873	0.3206227493939734	0.9999999960627463	5.964208107828976e-07	0.21200908371856214	0.9089226308365883	0.9999913412438356	0.00018684081060305093	0.9087962733759731	1.640239350804422e-08	1.254375966393906e-10	0.9998060600113452	0.9963454679922061	0.999999972826742	0.01915223767048695	0.6291452715819594	0.14832315044001587	0.999999984373031	0.99999999950792	0.9999999697528594	0.9999999999980791	0.0022206924794419144	0.017131181822352445	0.08054750097293584	0.7426868814073205	0.9999890441651126	0.9973269111533144	1.539427971375198e-05	0.9999998390583626	0.996130333652982	0.7579633757230968	8.55354926528529e-08	0.9999619676658945	0.9473420004211379	0.9994151697686359	0.00032808781881474476
Vowel_ecpp_session_2	0.9999893720699143	0.9400218739970954	0.004312777996758815	0.9953318641123206	0.0030521002796721473	1.0	0.7217259916544576	0.1821558313705951	1.2550518463260263e-11	0.9999999998748422	0.9819577189456472	0.9999998530746743	0.9972536199119466	0.9999999999971428	0.531516693692964	0.9999999994501302	1.890974932985883e-06	0.4951264102934822	0.9296745122172516	0.9999973279408161	0.0017516007791941455	0.9491510841328826	3.403277010962007e-07	1.768463798609099e-07	0.9999786653911917	0.9997711311543198	0.9999999979017219	0.07655161666871728	0.8054142900949622	0.43851803895102476	0.9999999977762454	0.9999999996455649	0.9999999984977831	0.9999999999997211	0.01470256686010791	0.04486064584813527	0.14914400199185107	0.8532791099154695	0.9999913343422356	0.9985346047560386	0.0008204210387162777	0.9999998390013066	0.999541138731857	0.9002051740289203	9.460151879215169e-05	0.9999557977305292	0.9914365751473841	0.9998232025996814	0.0015101691925593077
Vowel_dhnr_session_2	0.9926561908818016	0.14713368469293847	2.8515099406405814e-09	0.4534617674053065	1.0283922914690582e-07	0.9999999999999997	0.012985854594563763	0.0016734483072376517	1.2575321848909608e-15	0.9999997624810858	0.388325709059266	0.9998807643984092	0.39558812741583776	0.9999999998609711	0.0051030597082842135	0.9999993224686822	2.0867565394543992e-11	0.004970887256869421	0.25358150616965786	0.9985694075761801	1.2591967105394451e-07	0.34921202220954806	2.937958034628203e-12	2.4846127981360892e-14	0.9837840868031811	0.8923578281639571	0.9999408713661333	9.441705085023428e-05	0.03142134765221009	0.0009618662286707412	0.9999873590667755	0.9999997624626206	0.9999722777000702	0.9999999991730831	3.136593908680954e-07	2.8891218801271804e-05	0.00029915434768652165	0.0326583069306999	0.9837810138104297	0.8180063483675968	1.0619726057036102e-08	0.9997327935159904	0.8492537979172856	0.06288342248739162	3.375537000833046e-11	0.97708092418403	0.3504861873047346	0.9720044788157658	5.8544954199505e-07
Vowel_dcpp_session_2	0.9998582777267165	0.7077110815295343	7.61026260890497e-05	0.9327935770440202	2.3229447954779204e-05	0.9999999999999988	0.34626650502425327	0.08584957892191414	7.964698378927685e-13	0.9999999733283804	0.8799046420922427	0.9999771998433683	0.8964848281279888	0.999999999961009	0.22468354875756652	0.9999996536040789	3.40308864131716e-08	0.22966092869238336	0.7884511707348543	0.9999792990595465	0.0002200187386035658	0.8410671177344955	1.3898896474447083e-08	7.395879798466322e-11	0.999389436317137	0.9871210540000221	0.9999966712223486	0.014851228297212096	0.4766937655495491	0.13654262481905433	0.999999077326131	0.9999999832615893	0.9999978426777948	0.9999999994635402	0.0013420908985490863	0.008624808339560436	0.024914537294894883	0.5560558393307223	0.9997409427256533	0.979644861115949	4.0713995588216575e-06	0.9999987259714732	0.9926526018938159	0.7277309961674998	1.767738254016565e-06	0.9989163674670937	0.8681065591464088	0.9990202424662394	5.701564829480273e-05
Vowel_dcreak_session_2	0.9998668915722685	0.7071879053524485	0.00011234852685845689	0.9472781374731964	3.011773218700982e-05	1.0	0.30404335801112436	0.09976533782500502	5.0802489785167467e-14	0.9999999972666395	0.8673096490899256	0.9999990678584261	0.9277064782135597	0.9999999999814199	0.1960794164713588	0.999999982360543	1.755474392445696e-08	0.14995233601666585	0.8294703541360378	0.9999623041275502	8.782764844634863e-06	0.8166588080940811	5.706562859610524e-10	2.2906483092747176e-10	0.9998549536584794	0.9979206678362286	0.9999996676975086	0.017952962675704977	0.5415571702131026	0.14964386815863423	0.9999999827605746	0.9999999961013247	0.9999997794860153	0.9999999999996948	0.0004782288462146319	0.0042381346563702136	0.03385899529010496	0.45483729043450705	0.9999736915456481	0.9900806963737991	2.8388538794715247e-06	0.9999991950653269	0.9892865352195501	0.5703229821547285	1.0589351536618786e-06	0.9991135677846679	0.8647213922795793	0.9971902907181254	4.7454733870487366e-05
Vowel_dpcpp_session_2	0.9999999999999992	0.9999999999975631	0.9999984658365466	0.9999999999999868	0.9998103054194438	1.0	0.9999999999958152	0.9999999605770299	0.09542377318943496	1.0	0.999999999999978	0.9999999999999998	0.9999999999999464	1.0	0.9999999998849862	1.0	0.9858954339503062	0.9999999998370743	0.9999999999951984	1.0	0.999700599740823	0.9999999993092906	0.6732234808141986	0.5389379046987159	0.9999999999999915	0.9999999999996478	1.0	0.9999987355893384	0.9999999996193492	0.9999999977137038	1.0	1.0	1.0	1.0	0.9999989230629521	0.9999984121648231	0.999999667025526	0.9999999999822998	0.9999999999999998	0.999999999999998	0.9998404304913143	1.0	0.9999999999999996	0.9999999999914152	0.9920039576930958	0.9999999999999949	0.9999999999982724	0.9999999999999905	0.9990145103584062
Vowel_dphnr_session_2	0.9999999999999318	0.9999999998118668	0.9999309177280069	0.9999999999990176	0.9921344181347022	1.0	0.9999999998261906	0.9999977239309581	0.01394890858239723	0.9999999999999999	0.9999999999992693	0.999999999999999	0.9999999999986074	1.0	0.9999999366026907	0.9999999999999999	0.9113978454106516	0.9999999980449102	0.9999999999749941	0.9999999999999997	0.9941735465803182	0.9999999998687019	0.30305822560157103	0.186712700739246	0.9999999999999927	0.9999999999973462	0.9999999999999998	0.9999684451371825	0.9999999995759522	0.9999999240060371	0.9999999999999999	0.9999999999999999	0.9999999999999998	1.0	0.9999737939171705	0.9999252077745082	0.9999969096910302	0.9999999984983043	0.9999999999999961	0.9999999999998802	0.9978629487848887	0.9999999999999999	0.9999999999999555	0.9999999999479439	0.9381897238072456	0.999999999999957	0.9999999999997837	0.9999999999999825	0.9939424227043574
Vowel_dphnrcpp_session_2	0.9999999999999869	0.9999999948072503	0.9863256106364312	0.9999999999907736	0.9011119487001877	1.0	0.9999999483705504	0.999978145320565	9.516789129215654e-06	0.9999999999999998	0.999999999815306	0.9999999999999963	0.9999999999955328	1.0	0.9999983322217654	0.9999999999999998	0.45685995563303183	0.9999999636104074	0.9999999978049522	0.9999999999999962	0.8978055196543383	0.9999999566652567	0.04059413892908369	0.01801894313450853	0.9999999999999831	0.9999999999951524	0.9999999999999984	0.9990267505209909	0.9999999910723568	0.9999959454233905	1.0	1.0	1.0	1.0	0.9949540096407428	0.9985300261947625	0.9996696294690095	0.9999999974920353	0.9999999999999659	0.9999999999980882	0.9337983414881803	0.9999999999999998	0.9999999999995031	0.9999999905209894	0.4835401086093497	0.9999999999997449	0.9999999998900951	0.99999999999976	0.9059223260151279
Vowel_dpehnrcpp_session_2	0.9999999999999009	0.9999999991149578	0.9914218262428681	0.9999999999979018	0.9519734338741931	1.0	0.9999998942038621	0.9999652034809461	3.506523763443512e-05	0.9999999999999996	0.9999999999295034	0.9999999999999964	0.9999999999811592	1.0	0.9999983074885386	0.9999999999999991	0.5526605730422504	0.9999999581129648	0.9999999952886252	0.9999999999999928	0.9529792122231517	0.9999999595520012	0.04003349907126315	0.017745646613567388	0.9999999999999386	0.9999999999728604	0.9999999999999993	0.9992131722214049	0.9999999811894004	0.9999974388746834	0.9999999999999999	0.9999999999999999	0.9999999999999997	1.0	0.997136023536887	0.9990311096916616	0.9996020386800524	0.9999999946325976	0.9999999999999774	0.9999999999929423	0.9526356466550508	0.9999999999999998	0.9999999999980291	0.9999999978118923	0.5306062554318163	0.9999999999991632	0.9999999997290319	0.9999999999992439	0.9271276290398338
Vowel_dehnrcpp_session_2	0.9999999999978392	0.9999978384463157	0.6581671864620837	0.999999986388112	0.41365375691662243	1.0	0.9999365863929307	0.9974258541616543	1.0394152626467031e-07	0.9999999999999343	0.9999996380956498	0.9999999999990989	0.9999996412211162	0.9999999999999999	0.998943948207628	0.9999999999999927	0.023319679492956144	0.9995683464801886	0.999998508324595	0.9999999999997449	0.4576086635352998	0.9999914536078931	0.000429755002932299	5.821714848705258e-05	0.9999999999519302	0.999999995779287	0.9999999999999326	0.9611730324635607	0.999991623221304	0.9983846789475407	0.9999999999999838	0.9999999999999964	0.9999999999999957	0.9999999999999999	0.7948992380559956	0.8930676714457135	0.9768724876586368	0.9999974362845387	0.9999999999975421	0.9999999954690878	0.3535945420483326	0.9999999999998858	0.9999999942212368	0.9999848309168676	0.061015969130494126	0.9999999998905086	0.9999994903674303	0.9999999993531168	0.437161623231618
Vowel_decpp_session_2	0.9999999895697846	0.9960077106549909	0.05925145940387987	0.9999702221877573	0.023436511327300357	1.0	0.9783153977495967	0.7390764812375934	4.340067118997096e-11	0.9999999999944404	0.9997727155210169	0.9999999972011381	0.9998597631584	0.9999999999999984	0.9070692680099083	0.9999999999911883	6.252105705841739e-05	0.9402395598787676	0.9979771448903237	0.999999997448308	0.02268782645690022	0.9972681202035182	8.864309868927309e-07	9.82456332041512e-09	0.9999999231213181	0.9999845997285336	0.9999999998802545	0.3393137264357522	0.9807677901935177	0.7859204789065094	0.9999999999951329	0.9999999999993866	0.9999999999839386	0.99999999999999	0.09654957016405136	0.20903227820167952	0.4766929914222941	0.9953550652123172	0.9999999967679745	0.9999850586030219	0.007062595675727104	0.9999999999885467	0.9999976567411225	0.9960084907292912	0.000173246323220326	0.999999913743168	0.9994040877764543	0.9999996657540183	0.01975249826760213
FreeSpeech_f_session_3	1.0	0.9999999999999967	0.9999999999857568	1.0	0.9999999372702489	1.0	0.9999999999999967	0.9999999999987931	0.9861305906919259	1.0	0.9999999999999998	1.0	0.9999999999999994	1.0	0.9999999999998646	1.0	0.9999999242860562	0.9999999999999942	0.9999999999999997	1.0	0.9999999951601873	0.9999999999999856	0.9988304679642497	0.9983053819253772	1.0	0.9999999999999999	1.0	0.9999999999762239	0.9999999999999992	0.9999999999999845	1.0	1.0	1.0	1.0	0.9999999999931429	0.9999999999605983	0.9999999999407266	0.9999999999999986	1.0	1.0	0.9999999907660398	1.0	1.0	0.9999999999999967	0.9999998051364113	1.0	0.9999999999999999	0.9999999999999999	0.9999998067646576
FreeSpeech_df_session_3	0.9999999999999751	0.9999999999923296	0.9999988171356684	0.9999999999998718	0.9999737074912983	1.0	0.9999999999962054	0.9999999722714075	0.6793710881562385	1.0	0.9999999999999828	0.9999999999999998	0.9999999999999898	1.0	0.9999999998693887	1.0	0.9995331883623756	0.9999999999383988	0.9999999999939551	0.9999999999999988	0.9999938005533059	0.9999999999853572	0.9655438889004007	0.9261457029788687	0.9999999999999999	0.999999999999964	0.9999999999999999	0.9999999464556055	0.9999999999934268	0.9999999960333993	1.0	1.0	1.0	1.0	0.9999999638172566	0.999999978855709	0.999999976467085	0.9999999999998236	0.9999999999999992	0.9999999999999754	0.9999890653291642	1.0	0.9999999999999798	0.9999999999991108	0.9994591127708629	0.9999999999999989	0.9999999999999808	0.9999999999999979	0.999929997269564
FreeSpeech_mfcc_session_3	0.9999999999994518	0.9999999956947364	0.9997586228012865	0.9999999999666962	0.9979309570452507	1.0	0.9999999377598597	0.9999920277565216	0.08638465615596186	0.9999999999999952	0.999999999860118	0.9999999999999437	0.9999999999965516	0.9999999999999996	0.9999998931393129	0.9999999999999514	0.9507554014549134	0.9999999484287739	0.9999999924232865	0.9999999999999676	0.9956270380401795	0.9999999913656636	0.6202086315502269	0.48217321425495024	0.999999999999819	0.999999999968521	0.9999999999999507	0.9999637657139725	0.9999999643939997	0.9999997276432815	0.9999999999999882	0.9999999999999958	0.9999999999999882	0.9999999999999998	0.9993438820056613	0.9999114772440744	0.9999967543191941	0.9999999738544754	0.9999999999982551	0.9999999999084977	0.9965786928411651	0.9999999999999432	0.9999999999703161	0.9999999748439595	0.950401553159276	0.999999999994695	0.9999999997380215	0.999999999980199	0.9978871773489515
FreeSpeech_dmfcc_session_3	0.5423920117998383	0.0025768593822580303	6.567622481994679e-10	0.005743841007803372	3.823987153853543e-11	0.99999999676026	1.4682643207059488e-05	1.1215613897231114e-05	1.1251116050978188e-16	0.9840524336797875	0.020235034482796187	0.6705943519821989	0.020967890583193705	0.9979314566952691	0.00011006979612849315	0.9718358789614502	5.1408897755339e-13	6.826108910887009e-06	0.0024165135207870523	0.5185123445710951	2.0099337190509198e-09	0.01664785692800277	2.1086832334897951e-13	9.988071183333506e-15	0.3820160919699691	0.15275516878523593	0.921060609633352	2.845418095732469e-07	0.0006963970501655657	9.230269039142994e-06	0.8923573040746284	0.9932798724919206	0.9272524357836924	0.9981275788611825	2.9457680090654177e-09	1.8142551117555247e-07	7.952705572474419e-07	0.00029266746709439033	0.26967046887543433	0.15479640914590342	5.96236057307157e-10	0.6063921950973599	0.09639674285787758	0.0009026896989135768	2.5850752874932626e-11	0.27639609913083996	0.008562411094521964	0.2968960278465518	6.200245282646811e-09
FreeSpeech_p_session_3	0.9999999999993981	0.9999999998713955	0.9999846342241213	0.9999999999776182	0.994203572931169	1.0	0.9999999968579782	0.999997603784937	0.2144496413182842	0.9999999999999993	0.999999999925705	0.9999999999999961	0.9999999999587802	0.9999999999999998	0.9999997671129124	0.9999999999999993	0.9839288665718959	0.9999999993554678	0.9999999999656451	0.9999999999999268	0.9981891289599794	0.9999999991632118	0.7924896566049604	0.554702793820214	0.9999999999997594	0.9999999999973325	0.9999999999999948	0.9999771710071921	0.9999999992153008	0.9999993398930723	0.9999999999999994	0.9999999999999992	0.9999999999999998	1.0	0.999919803721688	0.9999338965909699	0.9999853169581145	0.9999999971372673	0.9999999999998188	0.9999999999976086	0.9948506142964024	0.9999999999999736	0.9999999999967426	0.9999999791411815	0.9849300409622452	0.9999999999998539	0.999999999994977	0.9999999999995433	0.9969511560063845
FreeSpeech_dp_session_3	0.999999913200914	0.9842654612114182	0.005305126494582595	0.9990222371281506	0.003195020943628875	1.0	0.8869955089062959	0.6202310215898249	8.076978485298471e-13	0.9999999999943464	0.9986223007466506	0.9999999992323763	0.9992538287192332	0.9999999999999892	0.763331716060178	0.9999999999638817	5.4891865549817426e-06	0.8296231678592603	0.9937040202358696	0.999999997809245	0.003544521705256981	0.9837828064104077	2.2890780647732595e-07	8.810232300734615e-10	0.9999996819529394	0.9999622618648245	0.9999999998187202	0.13148658703898175	0.9374576431250747	0.6274039154111466	0.9999999999415177	0.9999999999976869	0.9999999999388525	0.9999999999999487	0.009326177301834548	0.15599772840634324	0.29403635947566653	0.9754171602752257	0.9999999800271211	0.9999379213765425	0.0005114899564878813	0.9999999992581676	0.9999707286493416	0.9748152804813975	1.5021843031781295e-05	0.9999954628570353	0.9956370497986474	0.9999971790565994	0.0077780439138061324
FreeSpeech_e_session_3	0.9999999999999998	0.9999999999984355	0.9999997229534024	0.9999999999999889	0.9999613579810518	1.0	0.9999999999987601	0.9999999998884063	0.7047718766102826	1.0	0.9999999999996559	0.9999999999999979	0.9999999999997112	1.0	0.9999999999536446	0.9999999999999999	0.9994818548263394	0.9999999999933572	0.9999999999993394	0.9999999999999999	0.9999979644208373	0.9999999999884126	0.9450832060557437	0.9665858918712109	0.9999999999999929	0.9999999999998264	0.9999999999999997	0.9999998065701494	0.9999999999604671	0.9999999999797241	1.0	1.0	0.9999999999999999	1.0	0.9999999965672316	0.9999999706885577	0.9999999874214414	0.9999999999998718	0.9999999999999997	0.9999999999999923	0.99999645148455	1.0	0.9999999999999761	0.9999999999929478	0.9990925428372617	0.9999999999999953	0.9999999999998148	0.9999999999999988	0.9999759287598998
FreeSpeech_de_session_3	0.9999999999999999	0.9999999999997842	0.9999999904862724	0.9999999999999974	0.9999684464802919	1.0	0.9999999999997494	0.9999999945165184	0.5594563917729239	1.0	0.9999999999998263	0.9999999999999999	0.9999999999999997	1.0	0.9999999999777719	1.0	0.9998473848221165	0.9999999999927961	0.9999999999994732	0.9999999999999999	0.999986773056595	0.9999999999906346	0.9448930984637527	0.9359482018256152	0.9999999999999991	0.9999999999999738	1.0	0.9999999557401124	0.9999999999963455	0.9999999999877353	1.0	1.0	1.0	1.0	0.9999999812245137	0.9999998031654608	0.9999999938657039	0.9999999999997493	0.9999999999999996	0.9999999999999994	0.9999930834028655	1.0	0.9999999999999996	0.9999999999978023	0.9996640827090579	0.9999999999999988	0.9999999999999978	0.9999999999999987	0.9999818458455036
FreeSpeech_pf_session_3	0.9999856412656156	0.8330572312036222	0.0035267288476323435	0.9914585147690593	0.0038098192045361843	0.9999999999999969	0.5830790903144005	0.15476923468959963	1.3386556102523228e-10	0.9999999977593654	0.9554915032628275	0.9999731437022862	0.9654179790581328	0.9999999999860832	0.34940912645103805	0.999999997638558	2.8238621231640285e-06	0.5178303016083754	0.9020115406977776	0.99999337296947	0.0031474855466391625	0.9707076239993055	1.5597769871835547e-07	4.4018206719823157e-10	0.999985191320158	0.9995899281901178	0.9999997788974905	0.08772658856778498	0.7089081564333288	0.2969944887874469	0.999999440419536	0.9999999987494519	0.9999999337214875	0.9999999999545293	0.013220701551226306	0.020448455094612048	0.08583738732182639	0.6441964624628835	0.9997588603434967	0.9992069894636448	0.0016954922434680231	0.9999821498982867	0.9994291320060403	0.7691191002894726	3.1897013009143604e-06	0.9998944017836371	0.9733612094214483	0.9997427293767356	0.005129583943036442
FreeSpeech_dpf_session_3	0.9999999960901423	0.9968430765560004	0.04988940309696424	0.9999905415234264	0.02577635471627565	1.0	0.986869180204501	0.7774390579459574	3.0813853608741686e-11	0.9999999999976996	0.9997761312236884	0.9999999999261604	0.9999480605789585	0.9999999999999989	0.9147711591828513	0.9999999999951584	2.3769662262987572e-05	0.9485206387735597	0.9985375958613996	0.9999999974956307	0.019772507764839055	0.9979365972582216	2.126244803858656e-06	6.10978564196158e-08	0.999999993154124	0.9999981402632835	0.9999999999950298	0.3804071441345916	0.9872574623353235	0.8234799701195383	0.9999999999987487	0.9999999999999073	0.9999999999978818	0.9999999999999952	0.11762640013327885	0.2753402406562812	0.5750203495881281	0.992011614813586	0.999999999678526	0.9999966425487785	0.011089334216258453	0.9999999999992326	0.9999991596660335	0.9944042607863595	0.00019406419880012863	0.9999999330017507	0.9998708615837821	0.9999997271063708	0.02619955458272802
FreeSpeech_ef_session_3	0.9999999999999823	0.9999999999663715	0.9997428081021027	0.9999999999764757	0.9912522685778131	1.0	0.9999999990965297	0.999999194524547	0.01766469478472482	0.9999999999999992	0.9999999999893664	0.999999999999997	0.9999999999935062	1.0	0.9999996973090963	0.9999999999999982	0.907799694963396	0.9999999983017095	0.9999999998990549	0.999999999999998	0.9931590875748318	0.9999999996949792	0.3268003335579426	0.1801751446768089	0.9999999999999809	0.9999999999920706	0.9999999999999989	0.9999619143631803	0.9999999976572016	0.9999998448101328	0.9999999999999997	0.9999999999999998	0.9999999999999997	1.0	0.9999033107857662	0.9999032864840836	0.9999637799747985	0.9999999993980447	0.9999999999998936	0.9999999999948266	0.996997365886711	0.9999999999999998	0.9999999999979059	0.9999999971186132	0.9212102181184227	0.9999999999996971	0.9999999999979049	0.9999999999999539	0.9912112971756217
FreeSpeech_def_session_3	0.9999999999999677	0.9999997233683134	0.9619990962844722	0.9999999999211244	0.7844920318481979	1.0	0.9999943206516562	0.999760349458388	6.387395570174794e-06	0.9999999999999997	0.9999999819534309	0.9999999999997646	0.999999992357631	1.0	0.9999916016506134	0.9999999999999998	0.40155855374159244	0.9999996950286013	0.9999999968378548	0.9999999999999803	0.900489417491571	0.9999998644366636	0.027617303768454633	0.023433259290553628	0.9999999999985276	0.9999999999497478	0.9999999999999689	0.9925095307891025	0.9999988387229689	0.9999638191699121	0.9999999999999992	0.9999999999999997	0.999999999999999	1.0	0.9795401350936283	0.9883292935867347	0.9971359877040004	0.9999999475367549	0.9999999999999725	0.9999999999986833	0.8189148900350051	0.9999999999999913	0.9999999999895806	0.9999998881682584	0.44190469601242066	0.999999999999297	0.999999997953245	0.9999999999926232	0.8431643202376815
FreeSpeech_pe_session_3	0.999999594291774	0.9879572021704458	0.07170223338543731	0.999869823293418	0.021064267695927844	0.9999999999999999	0.9617124938744483	0.6486510516030316	5.188230902967956e-10	0.9999999999541742	0.9994357629215407	0.9999999714871312	0.9989806476644163	0.9999999999996884	0.8184629240550849	0.9999999996563587	0.00012755371967671073	0.9052324316240976	0.9931264660986897	0.9999999784787459	0.015074712268529095	0.9917277921459993	3.2979612406592695e-06	3.221437693205967e-07	0.9999982179311699	0.9997879433801637	0.9999999962347218	0.18517976243428141	0.9350783060530712	0.7552732725511472	0.9999999995550105	0.9999999999808945	0.9999999999520807	0.9999999999969104	0.12680231691576366	0.20853125574356984	0.3850355863942589	0.9684590442358635	0.9999999782999718	0.9999270700356561	0.003526749920190509	0.9999999984993866	0.9999544422335641	0.982777279434626	0.0003531003819468781	0.9999990917183993	0.9967859382593144	0.9999993225674056	0.03129785161616686
FreeSpeech_dpe_session_3	0.9625688952153207	0.0297526391708636	4.652559052949029e-09	0.18516473082862273	8.783075980206193e-09	0.9999999999999977	0.0022515711932880635	0.0004389943535691079	1.5718657073877773e-16	0.9999972296526232	0.16953740971209413	0.996788035612107	0.19639490785209462	0.999999992166073	0.0012104114372448373	0.9999859859165289	1.0523765055042287e-13	0.0003995732342017549	0.04565948971057942	0.9752160348338511	2.148681966727829e-08	0.15071465267491813	1.7149987196474935e-13	2.1743832859784097e-14	0.9731574844065107	0.8171064866655682	0.9994946465784745	8.66457915012115e-06	0.00639187883544629	0.00013906293071638527	0.9999215025438589	0.9999995052162313	0.9998118581537029	0.9999999857685199	4.015608411545115e-08	4.509285356057139e-06	5.711200833728018e-05	0.0064226329854490975	0.9653017741851714	0.6182537365197539	3.0328223705877874e-09	0.995611290485636	0.6676006543565186	0.014686783427472514	1.9654020792062046e-12	0.8710577384012654	0.1828745567132925	0.8946674958917595	1.3859103224308499e-08
FreeSpeech_pef_session_3	0.9991685061597912	0.7717072177873872	0.00028864487093414334	0.96353675490702	0.00013286263979042873	0.9999999999999986	0.36030717639458776	0.16954686922478618	3.955544019417968e-13	0.9999999667337788	0.9217175441521692	0.9999989771142347	0.9183960423552244	0.9999999999088066	0.24907227361167328	0.9999999720482045	1.3430060794013667e-07	0.20852660799953354	0.7701393788815248	0.9996983843757381	0.00016534502283989679	0.7135970810080603	1.965419751250453e-09	2.734557405698755e-10	0.9984990215489051	0.9887442132035856	0.9999978441532366	0.014186533092114293	0.5205694228048825	0.059847815385623664	0.9999997624764696	0.9999999915578389	0.999999075769918	0.9999999997654332	0.0014499469563578635	0.013940388796666078	0.029992579932600613	0.5857543897452291	0.9998346802198671	0.9913316834398685	7.344983605728586e-05	0.9999897191330234	0.996380547878706	0.5648756205253728	7.583884333388118e-07	0.9996285755961272	0.9229645095854665	0.998986041922702	0.00019111582350091194
FreeSpeech_dpef_session_3	0.9848676578746379	0.0592294147479788	3.7185654683807305e-08	0.410893799149737	4.0593059005170634e-08	0.9999999999999656	0.01054621929847424	0.0030957174281958173	3.813003728710343e-16	0.9999981489543062	0.44801002286226876	0.9981794059229093	0.3418151218947133	0.9999999869899392	0.003346165511613231	0.9999968709766168	3.4626171861174486e-11	0.004662651037040252	0.14474247248321148	0.9928330669062828	1.5518675661257355e-07	0.2612162572601777	9.287553777094852e-13	2.0177010537119935e-13	0.9677354593746041	0.8886038255336044	0.9998168505536374	7.525818443197198e-06	0.015465399102581087	0.000628268939903695	0.9999380596202878	0.9999996108925319	0.999948734049999	0.9999999860416594	7.740809796381455e-07	1.706049702827665e-05	0.0003803983148821792	0.023996118316866592	0.9783414785236494	0.7659590406709478	9.982266986734798e-09	0.9996105722908274	0.764897107881254	0.04260303995725942	3.5909099568099876e-11	0.9275915377274262	0.355161835863285	0.9473523980818116	3.0505286471193776e-07
FreeSpeech_tv_session_3	0.9999223863661691	0.9608544749584972	0.011826053315552322	0.990452082064661	0.00819351638889404	0.9999999999999991	0.6879385709624299	0.37326053064403975	1.8205758099228643e-11	0.9999999972343259	0.9831439388865211	0.9999998973833365	0.9929262239085851	0.9999999999614413	0.7531096688008987	0.999999995296882	8.195326269304353e-05	0.4958844278817206	0.9707064118618252	0.9999967052450086	0.006092918115060935	0.9673411112031016	3.876474338517243e-06	2.2608566860849744e-08	0.9999889950388261	0.9997411035136726	0.9999999697790833	0.1761417221236405	0.8763889144812901	0.5404007276424321	0.9999999243243338	0.9999999984707345	0.9999999527560713	0.9999999999733692	0.01287445976980186	0.12824454005290353	0.18153689862851152	0.8812404138263636	0.9999541836116554	0.9989387831562471	0.006271078077787885	0.9999998460020761	0.9997221589673566	0.9117288783742548	5.551734143710993e-05	0.9998877305134757	0.9847912570443182	0.9998198630468497	0.012370210972095924
FreeSpeech_dtv_session_3	0.01123771913473185	2.679620447389648e-06	1.020963235008126e-12	4.823741192524747e-05	4.64762774302393e-12	0.9999980096822954	9.128277679037688e-08	1.971346162869141e-09	5.979123924447476e-17	0.8442941249051694	0.00021279388335156775	0.17031874152912585	0.00025744763966998186	0.9601496525351395	1.8691736135985792e-07	0.7407810588618989	5.9214829616665905e-15	5.393476916407327e-10	1.4028924239769794e-05	0.014124686404911367	9.144042348675039e-11	0.00013787984770281998	1.811043520942894e-15	5.343728305796097e-16	0.0364193420647792	0.007204318302099768	0.27815114783819694	4.907471115137716e-11	1.9059313898219803e-06	8.311591987425624e-10	0.4061885696167792	0.8478791691412837	0.44775035558491344	0.9490388782139021	1.2856389092655057e-11	6.471251658986536e-10	8.842910588245349e-10	2.1752176437015733e-06	0.005521588663200603	0.0006979110823198811	2.274772704928733e-13	0.055491190784113964	0.00215883117340435	9.746376320301694e-06	2.1324689864381124e-14	0.028564985542105438	2.4964604394839112e-05	0.006441407120712431	8.95046346091336e-12
FreeSpeech_hnr_session_3	0.9999999999999977	0.9999999999982393	0.9999998792245642	0.9999999999998999	0.9999706850848517	1.0	0.9999999999959136	0.999999994026063	0.6136861651086393	0.9999999999999998	0.9999999999999732	0.9999999999999942	0.9999999999999959	1.0	0.9999999999178446	0.9999999999999993	0.999875244143815	0.999999999993644	0.9999999999616112	0.999999999999999	0.9999914761294979	0.9999999999902268	0.8771088967233303	0.9020701904469979	0.9999999999999927	0.9999999999993754	0.9999999999999999	0.999999858321347	0.9999999999921046	0.9999999989476666	0.9999999999999999	1.0	0.9999999999999999	1.0	0.99999982237288	0.9999999451264899	0.9999999407476279	0.9999999999992959	0.999999999999999	0.9999999999999443	0.9999945528267938	0.9999999999999999	0.9999999999999827	0.9999999999985233	0.9989991152321893	0.9999999999999882	0.9999999999999736	0.9999999999999986	0.9999627630914614
FreeSpeech_cpp_session_3	7.521775461845641e-05	4.281167379816929e-09	7.98685611950254e-16	8.013920222763417e-10	2.4452496614908005e-15	0.9999062887720844	8.22295027219657e-12	1.1230834655184484e-12	4.891784925821305e-18	0.20036937841758495	1.786486046054231e-08	0.0008167519577440974	1.503968873856037e-08	0.41321302271714266	5.176108129740314e-12	0.17099682637736108	1.975947443683747e-17	3.8096721753535954e-13	4.0369812538460314e-10	2.2074852459887435e-06	2.6556592199959926e-15	9.49470342249067e-09	1.864259055430456e-17	4.6195812569748146e-18	0.00014542390082209345	2.1384172200804405e-06	0.001092909888644919	1.2681780543123972e-14	9.776008607461906e-11	1.506915016034152e-12	0.00769191755669446	0.2380223164008035	0.018843590530218828	0.5102048886249141	1.5960485779398793e-15	3.758787588089154e-13	1.0573006399580483e-12	3.438910972459421e-11	6.436437710029348e-07	1.5826485949826857e-07	3.974066147737044e-16	2.5153991566751777e-05	1.2595577814684495e-07	5.5549199257407105e-11	3.2018071813578615e-17	1.0927024570652066e-05	5.945345861412916e-09	8.197203120707941e-06	2.0495228207503177e-16
FreeSpeech_creak_session_3	0.9904930008266561	0.2458109273003276	5.120774546847662e-06	0.5075449385924053	2.6020158717586462e-06	0.9999999999999849	0.03277491734961813	0.004239763966467868	1.192245645578298e-15	0.9999996195625456	0.42769392729515443	0.9992914263918751	0.39691459774323395	0.9999999522615873	0.011407373934285439	0.999991933269158	5.104619173773008e-09	0.017065392754540935	0.27825650831054227	0.9883828343395056	2.3571636647488452e-07	0.40222995294966635	5.829086711520889e-10	1.3633658244806651e-11	0.974807199436437	0.9380736297565838	0.9994323411155719	0.00033792128204809336	0.07240549209601171	0.006550099327782404	0.9997698257273135	0.9999990929112083	0.9997530400903694	0.9999999982668062	1.8407835878961376e-05	0.0003132536679911766	0.004832149617038231	0.06824623883369475	0.9271221260369283	0.8193799858268014	1.3981578528352253e-06	0.9947694578190847	0.8692175713831358	0.11271802975116468	1.6884976765092053e-08	0.9628452409913523	0.32617457507422515	0.960262692498388	4.337608951798058e-06
FreeSpeech_pcpp_session_3	0.9999999999850195	0.9999991869240301	0.9435511370821354	0.9999999758064403	0.7968484176262645	1.0	0.9999915255015961	0.9997359820298074	1.481651454121193e-05	0.9999999999999857	0.9999999063446885	0.9999999999998672	0.9999999977472747	0.9999999999999996	0.9999740851668507	0.9999999999999863	0.24364476010420444	0.9999843776300363	0.9999992074333544	0.9999999999954164	0.8714018464235749	0.9999976193865678	0.014434461433116979	0.006302494197004057	0.9999999999935956	0.9999999971142303	0.9999999999998829	0.9906190615255602	0.9999955942571405	0.9999686773325795	0.9999999999999785	0.9999999999999992	0.9999999999998738	0.9999999999999997	0.962140011492699	0.9961106444312435	0.9947917052240328	0.9999980476785761	0.9999999999713773	0.9999999985154595	0.770146510436916	0.9999999999988207	0.9999999996848224	0.9999947158547181	0.3330358948423314	0.9999999996326122	0.9999999612510306	0.9999999998633118	0.8120455980488536
FreeSpeech_phnr_session_3	0.9999999999913751	0.9999963357955856	0.8193663231739203	0.9999996944404688	0.64609615740523	1.0	0.999672519888021	0.9964168765147542	1.1618379792429632e-05	0.9999999999997609	0.9999932972527745	0.9999999999844847	0.9999998980247695	0.9999999999999837	0.9992344736444845	0.9999999999988058	0.12326322340027096	0.9999432625164021	0.9999961859268899	0.9999999999974507	0.5830693494630647	0.9999983725119282	0.007420594213072974	0.0024040733342651317	0.9999999995245333	0.9999999969288395	0.999999999999504	0.9643500508983334	0.9999218062243489	0.9993712442307032	0.9999999999892337	0.9999999999996846	0.999999999998379	0.9999999999999907	0.854046058026545	0.9380721023373417	0.9832066019678294	0.9999356539500316	0.999999997992442	0.9999999893762145	0.541081718791516	0.999999999936969	0.9999999422641034	0.9999554139939533	0.1792815093591702	0.9999999986343853	0.9999998692953233	0.9999999992370168	0.6738058644581144
FreeSpeech_phnrcpp_session_3	0.9999999999399007	0.9999981108312653	0.9037627355173459	0.9999999944652012	0.7879926285181473	1.0	0.9999905657762884	0.9983318801830476	0.0002351436777996705	0.9999999999999758	0.999999835874552	0.9999999999992435	0.9999999865266047	0.9999999999999974	0.9996925221082955	0.9999999999994106	0.2657107493990948	0.9999090992801946	0.9999977152013534	0.999999999988305	0.6952049967337488	0.9999915909083285	0.019628205830428017	0.0017048497021490297	0.999999999807537	0.9999999753336624	0.9999999999997755	0.989336758516487	0.9999892458130782	0.9981887427547982	0.999999999999941	0.9999999999999799	0.9999999999995061	0.999999999999999	0.9317610060018575	0.9712730404960224	0.9912909563786542	0.9999972240841564	0.9999999998592187	0.9999999967349821	0.7274750694806169	0.9999999999994919	0.9999999957518548	0.9999850782285474	0.3430909242140482	0.9999999998966597	0.9999998872788692	0.9999999995190374	0.742680977036148
FreeSpeech_pehnrcpp_session_3	0.0004026027207953267	1.755573746853759e-08	1.2934874846715403e-15	8.151741516069849e-08	1.2852369761217521e-14	0.999997904593873	5.1784223062126533e-11	2.9168683964304875e-13	3.311355472810039e-18	0.6887122783135554	6.955312993089078e-07	0.01228313002060574	1.3178770980659646e-07	0.8040785920653815	9.310200397096e-11	0.48051105856770404	2.880557274078374e-17	1.8240084198530628e-13	1.5137646104307273e-08	0.0003033399558235347	2.7289375490182845e-14	2.647221937165699e-07	1.4274641162736254e-17	9.37615023015315e-18	0.0009838593170344808	5.548680919515429e-05	0.056892902063614054	2.102023186296648e-13	8.837139797985547e-10	3.5128990705635735e-12	0.07418060492706761	0.5194900835145477	0.12610442289125312	0.8216352192388198	1.2318711650018522e-14	1.7369137462459513e-13	5.421532927486332e-12	4.789350267435351e-11	1.7328955649578705e-05	1.05180130771565e-05	4.085780355445285e-15	0.004757683292550462	4.554958021676824e-05	2.158678294836235e-09	8.12926619194139e-18	0.0008253924432818637	1.1682052081692595e-07	0.00012170714357515317	7.131393447547033e-15
FreeSpeech_ehnrcpp_session_3	0.00024409875450346022	6.625958209488171e-09	3.299193891054965e-16	4.46598073172264e-08	9.69538318591317e-15	0.9999970486350594	4.805618507818114e-12	5.749643918220175e-13	6.76824176964803e-18	0.6422680742365041	2.400425132476215e-07	0.002133988419789778	1.2437904564936856e-08	0.7006042267485799	7.736542682762058e-12	0.3564460422861897	4.998858937923161e-17	2.6053888757348244e-13	3.092063837256259e-10	0.00020901586069429408	9.98192430573252e-15	1.5516670323910412e-07	1.561290014142975e-17	6.035194845980402e-18	0.00013084210463065353	2.200017826653665e-05	0.020377673584781767	4.262274094631094e-14	1.1045854484600795e-10	3.270630995068315e-12	0.04061337771457161	0.34497652277475005	0.05803243967630184	0.6663539774194949	4.023263422844325e-16	5.228225704179378e-14	1.3563825057855156e-12	2.921917949864227e-11	2.030086596656034e-06	3.1149497917732283e-06	6.129600086499138e-16	0.0013032287259614349	5.372640748238034e-06	7.781466907920334e-10	8.898473607997485e-18	7.760404309831807e-05	1.194881654094557e-08	0.0001267305426810353	2.590462721613521e-14
FreeSpeech_ecpp_session_3	0.06405856448178766	6.75767433843911e-05	7.863030870256926e-13	6.521018247064029e-05	4.335236816812224e-11	0.999999909874183	4.833757147055924e-07	5.076288049625769e-10	4.0362186742313206e-17	0.9270036174078943	0.00095704364208959	0.31240026479102445	0.00028514229947067396	0.9821935241861405	1.5125775237857414e-07	0.8741973029524619	2.766052282944556e-15	5.4386481393420444e-09	2.3377104301302855e-05	0.13261223244948855	8.749861900341404e-11	0.00021209415055332224	1.2657721946578314e-15	3.409805464116935e-16	0.13709593741630222	0.017445566660730154	0.6226351458925004	6.39432252876721e-10	1.0505102369218471e-06	8.19723490876041e-09	0.6358142239787944	0.949030758699684	0.6901119719559411	0.9895142952342778	1.2412695922289707e-11	1.1783199259313606e-09	2.4705519157308943e-08	2.584578275167423e-06	0.00940632805973088	0.004941559434672407	7.030905049176229e-13	0.22210728494804072	0.014820147062153073	4.443617229435004e-06	5.345532813652459e-16	0.049070166488570655	6.565740986446082e-05	0.03926883142724132	9.271671143904782e-12
FreeSpeech_dhnr_session_3	0.9999997235330675	0.9975053852128872	0.1725904927130294	0.9998452753710542	0.04092809630874664	1.0	0.9719527920778037	0.8125180665088494	1.2325874330212708e-08	0.9999999999996888	0.999579770131426	0.999999999016646	0.9999748599597582	0.9999999999999989	0.9344319057787933	0.9999999999937405	0.003064938035749018	0.9578525209972684	0.9976097847793765	0.9999999906718123	0.1304036413953074	0.997955228604333	3.061617009456001e-06	9.585352811419549e-06	0.99999999760709	0.9999984660481048	0.9999999999164911	0.599104896983868	0.990411984027121	0.8394205394106363	0.9999999999772632	0.9999999999994454	0.9999999998908717	0.9999999999998846	0.224156931899697	0.5594521612392354	0.7470966621917847	0.9918861768336186	0.9999998361168437	0.9999947527238435	0.07853128794873822	0.9999999997413274	0.9999998328129097	0.9934824357076179	0.01004765549280917	0.9999989763685804	0.9998790933224129	0.9999997847820462	0.07629351439653075
FreeSpeech_dcpp_session_3	0.9999999938215834	0.9988886260517447	0.05173809580183363	0.999987485043199	0.04123532333180395	1.0	0.9824074384981758	0.8143627733260348	4.128293963048338e-11	0.9999999999998327	0.9998000465221427	0.9999999992795439	0.9997935185092051	0.9999999999999974	0.9344316209204749	0.9999999999978563	0.00021059544785237067	0.9595321549449433	0.9996264995872454	0.9999999992464434	0.06938383197559393	0.998294129521979	4.265973239076773e-06	3.5174862742624583e-07	0.9999999494998495	0.9999960324087134	0.9999999997923188	0.602422212088265	0.9958029837219258	0.9141801889639298	0.9999999999884867	0.999999999998475	0.9999999999954744	0.9999999999999865	0.26851746784449193	0.4561880301286173	0.5553811797198991	0.9961318885389748	0.9999999928197404	0.9999979311761588	0.02400453761447733	0.9999999999312681	0.9999993041200068	0.9990437422763272	0.0007699243536537242	0.9999998270506008	0.9998422073794117	0.9999996542754513	0.032782390098446315
FreeSpeech_dcreak_session_3	0.9955197868768011	0.7277354177320497	0.007350233141654589	0.9377049893846912	0.0072475176621347006	0.9999999999994733	0.42365396303558395	0.11373374925500013	4.174147012378993e-09	0.999999827616362	0.8377194262747534	0.9993631464191016	0.927568074681688	0.999999992557743	0.3311697868958492	0.999999803237897	4.622551595658665e-05	0.26968395872234147	0.4373476465642924	0.9896716593196793	0.0038519969398170028	0.7414137034154659	1.4081491036202122e-07	8.16713440322288e-08	0.9986112614211489	0.9849698291181392	0.9998484537589659	0.053409181743163975	0.41580877217930073	0.14511073074157588	0.9999984442185468	0.9999998911391642	0.9999810925896143	0.9999999952543653	0.011938906222598602	0.02602337667590718	0.05894110202731729	0.5729779676769838	0.9969122433059638	0.9438755157221883	0.0015017173948698747	0.9987619225564193	0.9573705356280506	0.6010892502258306	7.932442217007848e-05	0.9921603095295859	0.80521489343982	0.9906771901933794	0.002790822333764802
FreeSpeech_dpcpp_session_3	0.9994629129628642	0.4910836102204387	3.0134882121549474e-06	0.915513911425403	5.725102162265542e-06	0.999999999999999	0.11437717954720311	0.053201760608104394	5.021371163255773e-14	0.999999981414522	0.8390108621903108	0.9999895726081721	0.8895585606203622	0.9999999999537519	0.07853036813374685	0.9999999627757172	2.467581233812367e-10	0.07455185615615449	0.5931124268760501	0.9999670559211032	3.890598669068161e-05	0.6562791142439612	7.290058625497795e-11	9.345320457838178e-12	0.9990041817573619	0.987576950570433	0.9999999036649355	0.0019672789991832997	0.27710844941672474	0.049754112948679714	0.9999998069970857	0.9999999892910395	0.9999993458358521	0.999999999727428	4.029632816967416e-05	0.0016679565769771873	0.009862882413635594	0.3462515186769857	0.9997605323448009	0.9751103572259316	7.856631429320189e-08	0.9999993565023926	0.9646204166301783	0.39890161350402586	5.8792611932614945e-09	0.9962859323403365	0.862539056434954	0.9985418556223888	3.806747164851915e-05
FreeSpeech_dphnr_session_3	0.999858986954399	0.7228969674700643	8.892121285802629e-05	0.9237204332315028	1.5729475486994438e-05	0.9999999999999998	0.28873770670640553	0.09682502693307804	4.1318420815315105e-15	0.9999999634503609	0.8516869373608278	0.9999932479319248	0.9100666714826066	0.9999999999552867	0.11043342044476318	0.9999998983673778	4.430007590693782e-09	0.09246621079195744	0.7205994561451949	0.9999964305741497	2.9758341510242264e-05	0.7200057236172668	1.6445042748760876e-10	2.506506640241299e-12	0.9996126618626023	0.9911300695558988	0.9999996813959361	0.010460224013991864	0.355173080081667	0.047156496343950416	0.9999984467562123	0.9999999967794557	0.9999995174516646	0.9999999999867303	0.00010536110812959932	0.002730032953718104	0.022401555651821146	0.3909542420442914	0.9997170906788444	0.9874654676000838	3.631728094057349e-06	0.9999944999586312	0.9890456393434353	0.523994137712291	1.0571992243705303e-07	0.9987036083611724	0.8059773135866997	0.9959088447194818	4.061193536450801e-05
FreeSpeech_dphnrcpp_session_3	0.9738808852201064	0.06404869689523436	3.0158736579844213e-08	0.33238969059914303	2.7678704621404285e-08	0.9999999999999958	0.0045721411142998864	0.00020391967905983646	1.1156032686653342e-16	0.9999980976431474	0.22005576322995668	0.997945388681088	0.34688683172440327	0.9999999816434285	0.0007081803526412025	0.9999902719681344	1.1616278214783534e-12	0.0002348499224930595	0.15112271865673088	0.9869573045508351	3.867732629503097e-08	0.18981109790029016	8.661440394269366e-13	9.665551417375456e-15	0.9627058309572362	0.7904912514143527	0.9997852986113789	1.3312266242790265e-05	0.005549430433238642	0.00017531751360450683	0.9995421710710128	0.999999684658779	0.9998816000193038	0.999999998827754	7.921059563702471e-08	1.8560639405727062e-06	7.44067050748756e-05	0.009117333159234563	0.9299419222342769	0.6707130139182864	1.2918621881161457e-09	0.9963253335371727	0.7000120674396832	0.03510809716472115	1.2119280062468415e-11	0.9184024182141768	0.18701051558879245	0.9423640632218766	1.7374886811514965e-08
FreeSpeech_dpehnrcpp_session_3	0.9595269926777873	0.01729795683848614	2.270249292976625e-09	0.1987790361121904	6.016854726135395e-10	0.9999999999999415	0.0005504304532942784	0.0005210078702793873	4.3968623408354034e-16	0.9999934147407152	0.07951157828768213	0.9903200488343478	0.13296137000943598	0.9999999621984222	0.0018709782090993033	0.9999545725344587	4.59157808064571e-14	0.00011290842732079223	0.03277691006680629	0.9647649422736375	7.105777123338248e-09	0.09106541623842734	3.3853467583055355e-13	1.0763155397106537e-14	0.9028921363706044	0.6903705999039875	0.9992960403012637	9.96996774719129e-07	0.004413797244120317	0.0004469188580224186	0.9994017860840123	0.9999929868283562	0.9994886245795804	0.999999886633767	1.5954247542117525e-08	2.825299939715991e-06	2.460123332275548e-05	0.006838477117407797	0.7768933524539934	0.5458564191776313	4.1634714299143664e-10	0.9951958937946032	0.5137160427893991	0.007850459752663751	1.3268793718787205e-11	0.8381668297312115	0.1225451678629752	0.8247495977967403	4.295191001305015e-09
FreeSpeech_dehnrcpp_session_3	0.1393673811007204	0.0001410937238028425	2.4128080536573783e-11	0.00038796237665961306	5.440845996492356e-12	0.999999952406467	3.4894840095518387e-06	1.5038059121135642e-06	1.776724713643923e-15	0.947716611445257	0.0013113753375108524	0.38832305782879684	0.0002148215340067526	0.988256611664262	2.037644479211891e-06	0.8691210885552796	1.436526915651001e-13	3.3991660250195e-07	0.0001676334119524408	0.06623069726413071	3.3302262759990416e-10	0.001311557690090064	2.3360199503999947e-14	1.1974755477072151e-15	0.1211255128046434	0.0549209950919641	0.6096980351778823	3.1019969887121173e-09	4.3050219571398704e-05	1.5584478663031936e-08	0.5937774936027116	0.9113678233023348	0.6110175955612377	0.9854339838754976	4.070714723200222e-12	1.470980699865417e-08	1.0687185910962722e-07	7.901060990034755e-06	0.03265670165159691	0.007597989542091008	1.8804304973470926e-12	0.3507109221471949	0.03367362091281493	0.00010355594939615865	1.4010005959092788e-13	0.10042021625335174	0.001989548563761598	0.05453748720795563	2.0761962952190822e-11
FreeSpeech_decpp_session_3	0.9998534140555593	0.6090434011878009	1.4464825657269004e-05	0.8866440322054389	0.00014258233284969278	0.9999999999999984	0.2534379729629869	0.0249879844171684	1.474934609570381e-14	0.9999999456910014	0.8369240255895356	0.9999933675109672	0.8673948313038236	0.9999999997313823	0.10784445255797537	0.9999998181722	1.1118533702063795e-08	0.11040151117859293	0.6873428990941528	0.9999845262856629	8.836440888703088e-05	0.805977664315392	1.1967655756845503e-09	1.580291844667371e-11	0.9992876977148888	0.989629179990063	0.9999872759734301	0.004638612370526202	0.4391833860916752	0.03589900460012029	0.9999915667678821	0.9999999452339294	0.9999947639913949	0.9999999997279762	0.00018710380752832794	0.00432172038947123	0.012419206718988121	0.43241199270981706	0.9953872336663321	0.9743018813944212	4.4943198794498254e-06	0.9999837991164096	0.9844754629491173	0.4712138055826619	3.793946635494579e-08	0.9984409434972688	0.7263525105846416	0.998492078553976	0.00010001127412975549
Rainbow_f_session_3	0.9999999834550576	0.9959484912460376	0.2742162902436733	0.9999361078321705	0.09306281005523909	0.9999999999999999	0.9862451148881334	0.918154172205652	3.3250985249329107e-09	0.9999999999955784	0.9990440387432274	0.9999999991145367	0.999922906171232	0.9999999999998919	0.9829924118718031	0.9999999999663692	0.0018937974469593211	0.9762846029494037	0.9995388541983197	0.999999973865106	0.111421307891783	0.9989923461012961	0.00021896350491781922	3.605018383308501e-06	0.9999999445217315	0.9999993782550157	0.9999999991067798	0.5540197784673808	0.9927556764176645	0.9631225685032326	0.9999999996257247	0.9999999999959349	0.9999999997522999	0.9999999999999846	0.30358458528483423	0.47258503306731736	0.6215205245202725	0.9861874981999676	0.999998994782022	0.9999953773947905	0.12325344682548339	0.9999999961592507	0.9999980986142147	0.9934494289410654	0.004369432924513076	0.9999993947114666	0.9997477507620772	0.9999986467131297	0.07147667043721904
Rainbow_df_session_3	0.9557136463739245	0.041186467665281265	1.169153432099387e-09	0.16772213436250666	4.755554326597396e-09	0.9999999999999866	0.0005973551798782844	0.00012931671905255982	4.37476988181738e-16	0.9999847899390658	0.11363289843670638	0.9941020178337537	0.09914208001757863	0.9999999199526827	0.0002661226946631074	0.9999908467440268	1.730260349740569e-12	4.722458659922001e-05	0.03781791636207811	0.9547449456416	9.726917948295473e-09	0.11398576092583018	2.67366141304215e-14	1.6636760744584618e-14	0.8890227320589005	0.6775689967492204	0.9967501183069605	6.627225252673759e-07	0.004296918259048904	0.00011701456889317667	0.999422698776021	0.9999775242391141	0.9991499734908409	0.9999997964569287	6.217248874698862e-09	1.3081130497343702e-06	3.5240999550177546e-05	0.0035698261094195623	0.9107839867627023	0.5082341266420505	2.9093692726781445e-11	0.9786440788429287	0.505488846766704	0.007867337810835947	2.3889839169570374e-12	0.75431401020353	0.0844114305094435	0.7974196969612237	2.6106207526143325e-09
Rainbow_mfcc_session_3	0.9925460973484015	0.2668376905886486	6.215316636299715e-07	0.48696931645059	1.2969473585811108e-06	0.9999999999999988	0.05782322220467749	0.0023002105121265794	5.766646241830273e-16	0.9999997963014116	0.5723080809568184	0.999925563877733	0.3680543527540593	0.9999999994301769	0.013995202825435383	0.9999997354461764	2.404466532458514e-11	0.003947333935046913	0.27595659740422684	0.9985577833491078	2.265084689869049e-06	0.5061730205781737	7.363581025872403e-13	4.846136082704456e-14	0.9956299458705336	0.9701328697927073	0.9999449324849365	0.0004177512988757704	0.11538159333985054	0.0011834896706761802	0.9999826634130702	0.999999909834734	0.999993713895654	0.9999999995790272	3.0622940531387315e-06	0.00017314823374273844	0.001177181848085361	0.04516444723540358	0.9907567695569922	0.9189196224748823	6.69539923079116e-08	0.9990159130034205	0.9176209344134991	0.1792536248324887	3.288858881610873e-10	0.980207640406833	0.4398684146863259	0.9880665438928716	4.0522375839756264e-07
Rainbow_dmfcc_session_3	0.06275952516240062	2.8702250748468955e-06	7.061255161161686e-14	0.0001354076420674851	1.2852935825989632e-11	0.9999999956433231	1.7949801150207743e-07	3.138174113884919e-08	2.018470378917356e-17	0.9639567031957402	0.00032342539606142147	0.3041921220382041	0.0002997800189867331	0.9959096243675435	1.0469430880701252e-07	0.9072528084201068	1.801308697301004e-15	3.4984465648844834e-09	1.2535179909377881e-05	0.07578631912024174	2.07087724953965e-11	0.0001720304437698038	9.078123590213014e-15	1.022582477537209e-15	0.0930481714354004	0.02895228309960284	0.5689339313606145	1.9035814069695508e-10	6.89900397679136e-07	2.5034114781725983e-10	0.5109746263701683	0.9751156763330738	0.6644824798525122	0.9970652664514057	2.145495076335542e-11	2.7954693588089957e-09	7.054112435607861e-09	2.0383475525740498e-07	0.01269885259952221	0.005054229002621948	1.9714043924269753e-12	0.2507057539789329	0.007526109755205825	1.224640614824904e-05	2.874767666221905e-15	0.0696199919659425	1.1158230230516459e-05	0.03857476966592373	4.531799541920296e-11
Rainbow_p_session_3	0.010715993616910996	7.03205907642446e-06	1.5706214286428627e-11	1.6535938054761816e-06	1.1412833595720889e-12	0.9999844460324977	8.8169469639053e-09	3.8056618781247745e-09	5.2196849280289036e-15	0.7252972630770586	1.1386212311807294e-05	0.043276006402119725	1.0210260390045059e-05	0.8078572736032037	1.2537584509602883e-08	0.683760554486001	2.8412539812974092e-14	7.803790176046629e-09	1.6226953570538539e-06	0.0046205664060354	7.2265242766082425e-12	0.000167705320669901	1.6794536231716908e-14	5.750225189562918e-15	0.015771243494501905	0.015409186001204465	0.1611775761744782	2.247795846956204e-10	1.6398232597891027e-07	9.428336417647093e-09	0.24867902918681467	0.7128422393029082	0.2548967966848271	0.8097956197078082	1.2244888818652895e-10	1.0942892815163454e-09	4.962388433887457e-09	1.3685411178961512e-07	0.0005458044345789231	0.0003639995790506031	1.2461778107993763e-15	0.004274005288425567	0.0004287785543511809	1.7673735959820733e-06	1.5943129118958855e-13	0.0008250349258002001	0.00017661741121270747	0.0025599176121248513	4.4891012936797976e-12
[truncated: 205 more rows]
[truncated: 557 more columns]
