# Supplementary material for: Dissociating COVID-19 from other respiratory infections based on acoustic, motor coordination, and phonemic patterns
Source: Sci Rep. 2023 Jan 28;13:1567. doi: 10.1038/s41598-023-27934-4 (PMC9884222; doi:10.1038/s41598-023-27934-4)
Supplement: Supplementary file 2 — Supplementary Information 2. [file 41598_2023_27934_MOESM2_ESM.csv]

Iteration	FreeSpeech_f	FreeSpeech_df	FreeSpeech_mfcc	FreeSpeech_dmfcc	FreeSpeech_p	FreeSpeech_dp	FreeSpeech_e	FreeSpeech_de	FreeSpeech_pf	FreeSpeech_dpf	FreeSpeech_ef	FreeSpeech_def	FreeSpeech_pe	FreeSpeech_dpe	FreeSpeech_pef	FreeSpeech_dpef	FreeSpeech_tv	FreeSpeech_dtv	FreeSpeech_hnr	FreeSpeech_cpp	FreeSpeech_creak	FreeSpeech_pcpp	FreeSpeech_phnr	FreeSpeech_phnrcpp	FreeSpeech_pehnrcpp	FreeSpeech_ehnrcpp	FreeSpeech_ecpp	FreeSpeech_dhnr	FreeSpeech_dcpp	FreeSpeech_dcreak	FreeSpeech_dpcpp	FreeSpeech_dphnr	FreeSpeech_dphnrcpp	FreeSpeech_dpehnrcpp	FreeSpeech_dehnrcpp	FreeSpeech_decpp	Rainbow_f	Rainbow_df	Rainbow_mfcc	Rainbow_dmfcc	Rainbow_p	Rainbow_dp	Rainbow_e	Rainbow_de	Rainbow_pf	Rainbow_dpf	Rainbow_ef	Rainbow_def	Rainbow_pe
1	0.888888889	0.222222222	0.555555556	0.888888889	0.444444444	0.888888889	0.777777778	0.777777778	0.222222222	0.888888889	0.888888889	0.555555556	0.555555556	0.888888889	0.222222222	0.777777778	0.666666667	0.555555556	1	1	0.333333333	0.888888889	0.333333333	0.888888889	0.444444444	0.777777778	0.888888889	0.555555556	1	0.222222222	0.555555556	0.666666667	1	0.777777778	0.333333333	0.444444444	0.666666667	0.444444444	0.444444444	0.333333333	0.555555556	1	0.666666667	0.888888889	0.222222222	0.888888889	0.666666667	0.555555556	1
2	0.666666667	0.777777778	0.555555556	0.444444444	0.111111111	1	0.222222222	0	0	1	0.555555556	0.444444444	0.333333333	0.888888889	0.444444444	0.666666667	0.555555556	0.666666667	0.666666667	0.666666667	0	0.666666667	0.777777778	0.333333333	0.888888889	0.666666667	0.777777778	0.666666667	1	0.222222222	0.888888889	0.777777778	0.666666667	0.666666667	0.111111111	0.222222222	0.666666667	0.777777778	0.777777778	0.777777778	0.444444444	1	0.666666667	0.555555556	0.666666667	0.666666667	1	0.888888889	0.111111111
3	0.666666667	0.555555556	0.666666667	1	0.444444444	1	0.333333333	0.777777778	0.222222222	1	0.222222222	0.666666667	0.444444444	0.555555556	0.555555556	1	0	0.333333333	0.777777778	0.555555556	0.111111111	0	0.555555556	0.222222222	0.666666667	0.777777778	0.666666667	0.333333333	0.333333333	0.555555556	1	0.777777778	1	1	0.222222222	0.444444444	0.111111111	0.888888889	0.777777778	1	0.222222222	0.555555556	0.777777778	0.555555556	0.222222222	0.777777778	0.888888889	1	0.555555556
4	0.222222222	0.666666667	0.666666667	0.333333333	0.333333333	0.777777778	0.777777778	0.111111111	0.666666667	0.555555556	1	0.555555556	0.888888889	0.444444444	0.555555556	0.666666667	0.666666667	0.444444444	0.333333333	1	0.444444444	0.555555556	0.333333333	0.333333333	0.444444444	0.333333333	0.888888889	0.333333333	0.777777778	0.666666667	0.666666667	0.666666667	0.555555556	0.777777778	0.333333333	0.222222222	1	0.333333333	0.666666667	0.444444444	0.777777778	1	0.444444444	0.777777778	0.444444444	0.555555556	0.666666667	0.666666667	0.333333333
5	0.777777778	0.888888889	0.444444444	0.555555556	0.333333333	0.888888889	0.555555556	0.777777778	0.666666667	0.888888889	0.444444444	0.666666667	0.222222222	0.777777778	0.222222222	0.777777778	0.666666667	0.444444444	0.888888889	0.555555556	0.222222222	0.888888889	0.444444444	0.333333333	0.555555556	0.444444444	0.777777778	0.666666667	0.555555556	0.777777778	1	1	1	0.888888889	0.444444444	0.111111111	0	0.777777778	1	0.666666667	0.333333333	0.555555556	0.555555556	0.666666667	0.555555556	0.666666667	0.444444444	0.888888889	0.777777778
6	0.888888889	0	0.222222222	0.777777778	0.555555556	1	0.222222222	1	0.333333333	0.777777778	0.666666667	0.333333333	0.777777778	1	0.555555556	0.666666667	0.222222222	1	0	1	0.555555556	0.777777778	0	0.555555556	0.444444444	0.333333333	0.444444444	0.555555556	0.333333333	0.444444444	0.666666667	1	0.555555556	0.888888889	0.333333333	0.666666667	0.555555556	0.666666667	0.555555556	0.777777778	0.444444444	0.888888889	0.666666667	0.333333333	0.111111111	0.666666667	0.555555556	0.666666667	0.444444444
7	0.777777778	0.444444444	0.444444444	0.777777778	0.555555556	0.888888889	0.555555556	0.666666667	0.444444444	0.888888889	0.222222222	0	0.555555556	0.777777778	0.555555556	1	0.333333333	0.444444444	0.666666667	0.777777778	0.666666667	0.666666667	0.888888889	0.666666667	0.555555556	0.666666667	0.777777778	0.444444444	0.333333333	1	0.555555556	0.666666667	0.555555556	1	0.666666667	0.444444444	0.222222222	1	0.777777778	0.777777778	0.444444444	0.777777778	0.555555556	0.444444444	0.555555556	1	0.666666667	0.666666667	0.333333333
8	1	0.888888889	0.333333333	0.333333333	0.555555556	0.555555556	0.777777778	0	0	0.888888889	0.333333333	0.444444444	0.666666667	0.777777778	0.444444444	0.555555556	0.333333333	0.444444444	0.666666667	0.555555556	0.333333333	0.777777778	0.111111111	0.555555556	0.666666667	0.555555556	0.777777778	0.555555556	0.333333333	0.555555556	0.777777778	0.555555556	0.666666667	0.444444444	0.444444444	0.222222222	0.333333333	0.444444444	0.333333333	0.333333333	0.333333333	0.666666667	0.666666667	0.222222222	0.666666667	0.222222222	0.555555556	0.888888889	0
9	0.666666667	0.666666667	0.222222222	0.777777778	0.555555556	0.777777778	0.666666667	0.333333333	0.333333333	0.888888889	0.444444444	0.666666667	1	0.888888889	0.555555556	0.888888889	0.555555556	0.777777778	0.666666667	0.777777778	0	0.555555556	0.666666667	0.444444444	1	0.888888889	0.777777778	0.777777778	0.666666667	0.555555556	1	1	1	0.777777778	0.333333333	0.555555556	0.555555556	0.444444444	0.444444444	0.888888889	0.444444444	0.666666667	0.666666667	0.777777778	0.666666667	0.333333333	1	0.444444444	0.777777778
10	0.666666667	0.777777778	0.666666667	0.555555556	0.666666667	1	0.888888889	0.555555556	0.222222222	1	0.777777778	0.777777778	0.333333333	0.666666667	0.555555556	0.888888889	0.222222222	0.555555556	0.777777778	0.555555556	0.333333333	0.555555556	0.666666667	0.666666667	0.888888889	0.444444444	0.666666667	0.666666667	0.666666667	0.555555556	0.555555556	0.888888889	1	0.666666667	0.333333333	0.333333333	0.444444444	0.333333333	0.777777778	0.444444444	0.333333333	0.666666667	1	0.222222222	0.777777778	0.777777778	1	0.555555556	0.111111111
11	0.555555556	0.555555556	0.222222222	0.555555556	0.666666667	0.888888889	0.777777778	0.444444444	1	0.888888889	0.888888889	1	0.777777778	0.555555556	0.777777778	0.888888889	0.666666667	0.444444444	0.666666667	0.666666667	0.777777778	0.111111111	0.444444444	0.444444444	0.888888889	1	1	0	0.666666667	0.666666667	0.666666667	0.777777778	0.888888889	1	0.777777778	0.555555556	0.666666667	0.777777778	0.777777778	1	0.222222222	0.777777778	0.888888889	0.777777778	0.666666667	1	0.777777778	0	0.333333333
12	0.555555556	0.555555556	0.555555556	0.444444444	0.555555556	0.777777778	0.555555556	0.666666667	0.222222222	0.777777778	0.555555556	0.333333333	0.666666667	0.666666667	0.555555556	0.777777778	0.666666667	0.666666667	0.444444444	0.555555556	0.444444444	1	0.111111111	0.444444444	0.666666667	0.777777778	0.666666667	0.111111111	0.666666667	0.444444444	0.444444444	0.666666667	0.777777778	0.222222222	0.444444444	0.333333333	0.666666667	0.666666667	0.333333333	0.222222222	0.333333333	0.444444444	0.333333333	0.888888889	0.222222222	0.666666667	0.666666667	0.888888889	0.555555556
13	0.555555556	0.666666667	0	0.444444444	0.555555556	0.888888889	0.666666667	0.777777778	0.111111111	0.666666667	0.555555556	0.555555556	0.555555556	0.888888889	0.555555556	0.666666667	0.666666667	0.333333333	0.444444444	0.666666667	0.333333333	1	0.444444444	0.444444444	1	0.444444444	0.666666667	0.888888889	0.777777778	0.444444444	0.666666667	1	0.888888889	0.888888889	0.555555556	0.666666667	0.666666667	0.444444444	1	0.666666667	0.777777778	1	0.333333333	0.555555556	0	0.666666667	0.777777778	0.555555556	0.444444444
14	1	1	0.555555556	0.555555556	0.777777778	1	0.555555556	0.444444444	0.222222222	0.777777778	0.777777778	0.777777778	0.888888889	1	0.555555556	0.333333333	0.222222222	0.222222222	0.333333333	0.555555556	0.777777778	0.222222222	0.444444444	0.111111111	0.666666667	0.555555556	0.888888889	0.777777778	0.444444444	0.555555556	1	1	0.666666667	0.777777778	0.333333333	0.777777778	0.666666667	0.555555556	0.777777778	0.333333333	0.555555556	1	0.555555556	0.888888889	0.555555556	0.333333333	0.555555556	0.666666667	0.777777778
15	0.555555556	0.666666667	0.666666667	0.888888889	0.444444444	0.777777778	0.333333333	0.666666667	0.333333333	0.888888889	0.666666667	0.555555556	1	0.666666667	0.777777778	0.333333333	0.555555556	0.777777778	0.333333333	1	0.555555556	0.333333333	0.666666667	0.333333333	0.777777778	0.777777778	0.777777778	0.888888889	0.777777778	0.222222222	0.666666667	0.777777778	0.777777778	1	0.777777778	0.777777778	0.333333333	0.666666667	0.555555556	0.666666667	0.555555556	0.666666667	0.777777778	0.333333333	0.222222222	0.666666667	1	0.888888889	0.555555556
16	0.444444444	0.222222222	0.666666667	0.666666667	1	0.888888889	0.555555556	0.444444444	0.444444444	0.888888889	0.555555556	0.888888889	0.666666667	0.666666667	0.666666667	0.777777778	0.333333333	0.555555556	0.888888889	0.777777778	0.333333333	0.333333333	0	0.333333333	0.555555556	0.444444444	0.444444444	0	0.777777778	0.666666667	1	0.888888889	0.777777778	0.888888889	0.444444444	0.444444444	0.888888889	0.777777778	0.666666667	0.666666667	0.333333333	0.888888889	0.444444444	0.444444444	0.333333333	0.888888889	0.333333333	0.777777778	0.555555556
17	1	0.333333333	0.555555556	0.555555556	0.222222222	1	0.666666667	0.444444444	0.444444444	1	0.444444444	0.666666667	0.333333333	1	0.555555556	1	0.333333333	0.222222222	0.777777778	0.777777778	0.777777778	0.333333333	0.111111111	0.666666667	1	1	0.666666667	0.111111111	0.666666667	0.555555556	0.888888889	1	0.888888889	1	0.555555556	0.666666667	0.444444444	0.555555556	0.555555556	0.777777778	0.222222222	0.555555556	0.888888889	0.777777778	0.888888889	1	0.777777778	1	0.111111111
18	0.888888889	0.444444444	0.333333333	0.888888889	0.777777778	0.777777778	0.666666667	0.555555556	0.444444444	0.888888889	0.555555556	0.333333333	0.333333333	0.777777778	0.666666667	1	0.444444444	0.555555556	0.777777778	0.888888889	0.222222222	0.888888889	0.222222222	0.333333333	0.777777778	0.777777778	0.666666667	0.222222222	0.555555556	1	1	0.888888889	1	0.666666667	0.444444444	0.333333333	0.666666667	0.888888889	0.888888889	0.888888889	0.777777778	0.666666667	0.444444444	0.555555556	0.444444444	0.555555556	0.333333333	0.888888889	0
19	0.333333333	0.444444444	0.888888889	0.666666667	0.555555556	0.888888889	0.777777778	0.444444444	0.222222222	0.444444444	1	0.777777778	0.888888889	0.666666667	0.555555556	0.666666667	0.444444444	0.333333333	0.222222222	0.777777778	0.333333333	0.555555556	0.555555556	0.333333333	0.666666667	0.333333333	0.888888889	0.555555556	0.555555556	0.666666667	0.666666667	0.777777778	0.444444444	0.555555556	0.333333333	0.666666667	0.666666667	0.444444444	0.666666667	0.444444444	0.444444444	0.777777778	0.666666667	0.777777778	0.111111111	0.333333333	1	0.333333333	0.444444444
20	1	1	0.777777778	0.666666667	0.333333333	0.888888889	0.777777778	0.777777778	0	0.444444444	0.333333333	0.777777778	0.555555556	0.777777778	0.222222222	0.555555556	0.222222222	0.777777778	1	0.555555556	0.333333333	1	0.444444444	0.444444444	0.555555556	0.444444444	0.555555556	0.444444444	0.222222222	0.444444444	0.555555556	0.666666667	0.555555556	0.777777778	0.555555556	0.444444444	1	0.333333333	0.555555556	0.777777778	0.666666667	0.333333333	0.666666667	0.666666667	0.888888889	0.555555556	0.666666667	0.111111111	0.333333333
21	1	0.666666667	0.444444444	0.888888889	0	0.888888889	1	0.666666667	0.111111111	0.777777778	0.666666667	0.666666667	0.333333333	1	0.333333333	0.777777778	0.222222222	0.666666667	0.666666667	0.444444444	0.777777778	0.444444444	0.444444444	0.888888889	0.666666667	0.333333333	0.444444444	0.444444444	0.888888889	0.333333333	0.777777778	0.555555556	0.888888889	0.666666667	0.666666667	0.222222222	0.555555556	0.777777778	1	0.444444444	0.222222222	0.888888889	0.666666667	0.222222222	0.555555556	1	0.666666667	0.777777778	0.444444444
22	0.111111111	1	0.555555556	0.444444444	0.444444444	1	0.555555556	0	0	0.666666667	0.666666667	0.777777778	0.444444444	0.777777778	0.222222222	0.888888889	0.444444444	0.555555556	0.333333333	0.888888889	0.555555556	0.555555556	0.222222222	0.333333333	0.888888889	0.111111111	0.777777778	0.777777778	0.666666667	0.666666667	0.888888889	0.777777778	1	0.888888889	0.777777778	0.666666667	0.222222222	0.777777778	0.777777778	0.333333333	0.888888889	0.888888889	0.555555556	0.555555556	0.333333333	0.666666667	0.111111111	0.444444444	0.222222222
23	0.666666667	1	0.333333333	0.666666667	0.555555556	0.555555556	0.222222222	0.777777778	0.444444444	0.444444444	0.555555556	0.555555556	0.555555556	0.444444444	0	0.666666667	0.333333333	0.666666667	0.333333333	0.444444444	0.444444444	0.111111111	0.555555556	0.666666667	1	0.888888889	0.555555556	0.666666667	0	0.555555556	0.333333333	0.555555556	0.444444444	0.555555556	0.666666667	1	0.666666667	0.555555556	0.666666667	0.777777778	0.777777778	0.444444444	0.444444444	1	0.555555556	0.111111111	0.555555556	0.333333333	0.555555556
24	0.666666667	0.666666667	0.777777778	0.666666667	0.222222222	1	0.666666667	0.666666667	0.333333333	1	0.444444444	1	0.555555556	0.888888889	0.666666667	1	0.666666667	1	0.666666667	0.333333333	0.555555556	0.444444444	0.777777778	0.333333333	0.777777778	0.777777778	1	0.444444444	0.777777778	0.222222222	1	1	1	1	0	0.666666667	0.333333333	0.666666667	0.888888889	0.444444444	0.555555556	0.555555556	0.333333333	0.777777778	0.777777778	0.555555556	0.777777778	0.888888889	0.444444444
25	0.777777778	0.555555556	0.444444444	0.777777778	0.666666667	1	0.444444444	0.222222222	0.111111111	1	1	0.777777778	0.777777778	0.888888889	1	1	0	0.111111111	0.555555556	0.777777778	0.555555556	0	0.333333333	0.111111111	0.555555556	0.777777778	0.555555556	0.666666667	0.666666667	0.333333333	1	0.666666667	1	1	0.777777778	0.777777778	0.333333333	0.555555556	0.666666667	0.777777778	0.555555556	1	1	0.888888889	0.222222222	0.666666667	0.444444444	1	0.777777778
26	0.333333333	0.333333333	0.555555556	0.555555556	0	1	0.555555556	0.666666667	0.222222222	0.444444444	0.666666667	0.666666667	0.444444444	0.333333333	0.444444444	0.111111111	0.444444444	0.444444444	1	0.555555556	0.666666667	1	0.333333333	0.555555556	0	0.222222222	0.555555556	0.777777778	0.666666667	0.555555556	0.444444444	0.222222222	0.111111111	0.444444444	0.888888889	0.666666667	0.444444444	0.222222222	0.444444444	0.666666667	0.888888889	0.666666667	1	0	0.444444444	0.777777778	0.666666667	0.333333333	0.444444444
27	0.222222222	0.222222222	0.333333333	0.555555556	0.666666667	1	0.555555556	0.222222222	0.444444444	1	0.777777778	1	0.777777778	1	0.666666667	1	0.444444444	0.666666667	0.444444444	0.666666667	0.222222222	0.333333333	0.666666667	0.222222222	0.666666667	1	0.333333333	0.777777778	0.666666667	0.555555556	1	1	1	0.777777778	0.444444444	0.333333333	0.222222222	0.555555556	0.777777778	0.444444444	0.555555556	0.666666667	0.555555556	1	0.333333333	0.666666667	0.333333333	0.888888889	0.777777778
28	0.777777778	0.444444444	1	0.555555556	0.111111111	1	0.666666667	0.555555556	0.222222222	0.888888889	0.444444444	0.666666667	1	1	0.888888889	0.888888889	0.444444444	0.444444444	0.666666667	0.666666667	0.222222222	1	0.333333333	0.333333333	0.777777778	0.777777778	1	0.111111111	0.555555556	0.555555556	0.777777778	1	0.555555556	1	0.777777778	0.666666667	0.333333333	0.555555556	0.666666667	0.777777778	0.444444444	1	1	0.666666667	0.111111111	0.888888889	0.777777778	0.666666667	0.666666667
29	0.666666667	0.444444444	0.333333333	0.666666667	0.444444444	0.555555556	0.111111111	0.555555556	0.222222222	1	0.555555556	0.666666667	0.666666667	0.888888889	0.444444444	1	0.222222222	0.555555556	0.444444444	0.777777778	0.444444444	0.777777778	0.555555556	0.444444444	1	1	1	0.666666667	0.444444444	0.111111111	1	0.777777778	1	1	0.444444444	0.666666667	0.777777778	0.888888889	0.555555556	0.666666667	0.333333333	0.666666667	0.777777778	0.555555556	0.666666667	0.777777778	0.333333333	0.888888889	0.666666667
30	0.777777778	0.333333333	0.666666667	0.333333333	0.444444444	1	0.666666667	0.777777778	0.333333333	0.777777778	0.666666667	0.666666667	0.444444444	0.777777778	0.666666667	0.777777778	0.333333333	0.666666667	0.666666667	0.666666667	0.444444444	0.555555556	0	0.555555556	0.666666667	0.888888889	0.777777778	0	0.777777778	0.777777778	0.777777778	0.777777778	0.666666667	0.777777778	0.444444444	0.333333333	0.666666667	0.222222222	0.555555556	1	0.666666667	1	0.777777778	0.666666667	0.555555556	0.888888889	0.555555556	0.555555556	0.777777778
31	0.333333333	0.666666667	0.333333333	0.222222222	0.666666667	0.888888889	0.777777778	0.222222222	0.111111111	0.666666667	0.777777778	0.666666667	0.555555556	0.555555556	0.333333333	0.666666667	0.333333333	0.555555556	0.666666667	0.444444444	0.333333333	0.333333333	0.444444444	0	0.444444444	0.555555556	0	0.222222222	0	0.333333333	0.666666667	0.666666667	0.555555556	0.666666667	0.222222222	0.222222222	0.111111111	0.444444444	0.666666667	0.222222222	0.333333333	0.555555556	0.222222222	0.111111111	0.222222222	0.333333333	0.222222222	0.666666667	0.555555556
32	0.888888889	0.555555556	0.555555556	0.666666667	0.888888889	1	0.888888889	0.777777778	0.333333333	1	0.555555556	0.666666667	0.888888889	1	0.666666667	1	0.111111111	0.555555556	0.444444444	1	0.444444444	0.555555556	0.333333333	0.111111111	0.777777778	0.555555556	0.666666667	0.666666667	0.666666667	1	1	1	1	1	0	0.777777778	0.333333333	1	0.666666667	0.444444444	0.444444444	0.666666667	0.333333333	0.333333333	0.333333333	1	0.333333333	0.333333333	0.444444444
33	0.777777778	0.222222222	0.333333333	0.888888889	0.555555556	1	0.666666667	1	0.666666667	0.888888889	0.888888889	0.666666667	0.555555556	1	1	0.666666667	0.222222222	0.777777778	0.111111111	0.666666667	0.666666667	0.333333333	0.555555556	0.555555556	0.555555556	0.777777778	0.444444444	0.333333333	0.666666667	0.222222222	0.666666667	0.666666667	0.555555556	0.777777778	0.666666667	1	1	1	0.555555556	0.444444444	0.333333333	0.888888889	1	0.555555556	0.222222222	0.666666667	0.666666667	1	0.111111111
34	0.555555556	0.777777778	0.333333333	0.555555556	0.777777778	1	0.222222222	0.222222222	0.444444444	0.888888889	0.555555556	0.444444444	0.444444444	0.777777778	0.444444444	1	0.555555556	0.555555556	0.666666667	0.444444444	0.777777778	1	0.555555556	0.111111111	0.888888889	0.888888889	0.333333333	0.111111111	0.555555556	0.333333333	0.666666667	0.888888889	0.666666667	0.888888889	0.555555556	0.666666667	0.555555556	0.777777778	0.777777778	0.222222222	0.222222222	0.555555556	0.666666667	1	0.222222222	0.777777778	0.555555556	0.444444444	0
35	0.333333333	0.111111111	0.222222222	0.555555556	0.111111111	1	0.333333333	0.666666667	0.333333333	0.888888889	0.555555556	0.777777778	0.777777778	1	0.555555556	0.777777778	0.222222222	0.777777778	0.777777778	0.333333333	0.333333333	0.333333333	0.333333333	0.777777778	1	0.777777778	0.777777778	0.333333333	0.444444444	0.555555556	0.888888889	1	0.888888889	1	0.444444444	0.666666667	0	0.555555556	0.444444444	0.555555556	0.444444444	0.555555556	0.444444444	0.444444444	0.555555556	0.444444444	0.333333333	0.777777778	0.111111111
36	0.666666667	0.555555556	0.666666667	0.777777778	0.333333333	0.888888889	0.888888889	0.333333333	0.333333333	0.222222222	1	0.444444444	0.555555556	0.777777778	0.444444444	0.777777778	0.666666667	0.444444444	0.444444444	0.888888889	0	0.666666667	0.777777778	0.333333333	0.333333333	0.333333333	0.666666667	0.888888889	0.333333333	0.555555556	0.444444444	0.777777778	0.444444444	0.666666667	1	0.333333333	0.333333333	0.444444444	1	0.777777778	0.222222222	1	0.888888889	0.777777778	0.555555556	1	0.777777778	0.888888889	0.444444444
37	0.555555556	0.555555556	0.333333333	0.888888889	0.111111111	1	0.555555556	0.777777778	0.333333333	1	0.111111111	0.888888889	0.777777778	0.888888889	0.888888889	1	0.222222222	0.444444444	0.111111111	0.666666667	0.555555556	1	0	0.333333333	1	1	1	0.555555556	0.777777778	0.111111111	1	1	1	1	0.666666667	1	0.777777778	0.555555556	0.666666667	0.555555556	0	0.555555556	0.333333333	0.444444444	0.222222222	0.333333333	0.777777778	0.444444444	0.111111111
38	1	0.777777778	0.666666667	0.777777778	0.777777778	1	0.333333333	0.111111111	0.222222222	0.888888889	0.777777778	1	0.444444444	0.888888889	0.222222222	0.666666667	0.444444444	0.444444444	0.777777778	0.666666667	0.333333333	0.333333333	0.222222222	0.444444444	0.777777778	0.444444444	0.777777778	0.555555556	0.555555556	0.111111111	0.666666667	0.666666667	0.666666667	0.666666667	0.111111111	0.111111111	0.111111111	0.333333333	0.666666667	0.444444444	0.555555556	0.888888889	0.444444444	1	0.444444444	0.333333333	0.222222222	0.666666667	0.777777778
39	0.333333333	0.333333333	0.666666667	0.777777778	0.333333333	1	0.666666667	0.666666667	0.333333333	0.666666667	0.444444444	0.666666667	0.777777778	0.777777778	0.666666667	0.666666667	0	0.333333333	1	0.444444444	0.777777778	0.666666667	0.111111111	0	0.777777778	0.777777778	0.666666667	0.444444444	0.444444444	0.333333333	0.666666667	0.777777778	0.777777778	0.777777778	0.555555556	0.888888889	0.555555556	0.666666667	0.555555556	0.888888889	0.666666667	0.555555556	0.666666667	0.444444444	0.555555556	0.444444444	0.777777778	0.555555556	0.777777778
40	1	0.555555556	0.555555556	1	0.777777778	1	0.666666667	0.444444444	0.444444444	1	0.555555556	0.444444444	1	0.777777778	0.555555556	1	1	0.555555556	0.444444444	0.777777778	0.666666667	0.555555556	0.555555556	0.666666667	1	0.888888889	1	0.222222222	0.333333333	0.333333333	1	1	1	1	0.444444444	0.666666667	0.777777778	0.444444444	0.777777778	0.777777778	0.333333333	0.666666667	0.666666667	0.666666667	0.333333333	0.444444444	0.444444444	0.666666667	0.666666667
41	0.888888889	0.222222222	0.555555556	0.777777778	0.444444444	1	0.666666667	1	0.444444444	1	1	0.777777778	0.666666667	1	1	1	0.444444444	0.555555556	0.666666667	0.777777778	1	0.777777778	0	0.222222222	0.333333333	0.444444444	0.333333333	0.666666667	0.444444444	0.888888889	1	1	1	1	0.444444444	0.222222222	0	0.666666667	0.888888889	0.444444444	0	0.777777778	0.666666667	0.666666667	0.555555556	0.666666667	0.333333333	0.444444444	0.666666667
42	0.444444444	0.555555556	0.222222222	0.555555556	0.777777778	0.777777778	0.555555556	1	0.111111111	0.888888889	0.777777778	0.777777778	0.333333333	0.666666667	1	0.777777778	0.222222222	0.444444444	0.777777778	0.555555556	0.777777778	0.111111111	0	0.666666667	0.333333333	0.444444444	1	0.666666667	0.333333333	0.555555556	1	1	1	1	0.666666667	0.555555556	0.777777778	0.444444444	0.777777778	0.777777778	0.666666667	0.888888889	0.666666667	0.555555556	0.222222222	0.777777778	0.333333333	0.777777778	0.444444444
43	0.777777778	0.111111111	0.444444444	0.444444444	0.555555556	1	0.444444444	0.666666667	0.222222222	0.666666667	0.777777778	0.666666667	0.444444444	0.777777778	0.555555556	0.333333333	0.444444444	0.222222222	1	1	0.111111111	0.666666667	0.111111111	0.444444444	0.444444444	0.888888889	0.888888889	0.222222222	0.555555556	1	0.555555556	0.333333333	0.555555556	0.666666667	0.555555556	0.777777778	0.666666667	0.444444444	0.333333333	0.444444444	0.444444444	0.777777778	0.666666667	0.666666667	0.666666667	0.555555556	0.666666667	0.777777778	0.777777778
44	0.222222222	0.666666667	0.555555556	0.333333333	0.555555556	0.666666667	0.555555556	0.666666667	0.222222222	0.444444444	0.444444444	1	0.777777778	0.333333333	0.222222222	0.666666667	0.444444444	0.888888889	0.777777778	0.666666667	0.555555556	1	0.222222222	0.444444444	1	1	0.888888889	0.444444444	0.333333333	0.777777778	0.666666667	0.666666667	0.888888889	0.777777778	0	0.222222222	0.666666667	0.555555556	0.555555556	0.888888889	1	0.666666667	0.777777778	0.222222222	0.333333333	1	0.666666667	0.333333333	0.444444444
45	0.222222222	1	0.333333333	0.666666667	0.333333333	0.888888889	0.222222222	0.444444444	0.222222222	0.333333333	0.666666667	0.555555556	0.666666667	0.333333333	0.555555556	0.666666667	0.555555556	0.444444444	0.444444444	0.666666667	0.888888889	0.555555556	0.222222222	0.444444444	0.444444444	0.555555556	0.666666667	0.666666667	0.555555556	0.666666667	0.444444444	0.888888889	0.333333333	0.777777778	0.777777778	0.888888889	0.777777778	0.333333333	0.444444444	0.555555556	0	0.444444444	1	0	0.222222222	0.444444444	0.555555556	0.555555556	0.444444444
46	0.666666667	0.333333333	0.333333333	0.777777778	0.111111111	1	0.555555556	0.444444444	0	1	0.888888889	0	0.444444444	1	0.333333333	1	0.111111111	0.777777778	0.777777778	0	0.555555556	0.333333333	0	0	0.444444444	0	0.666666667	0.111111111	1	0.666666667	0.666666667	0.555555556	0.444444444	0.777777778	0.444444444	0.111111111	0.777777778	0.777777778	0.777777778	0.555555556	0.555555556	1	0.555555556	0.333333333	0.333333333	0.666666667	0.666666667	1	0.444444444
47	1	0.444444444	0.333333333	0.777777778	0.333333333	0.888888889	0.666666667	0.222222222	0.444444444	0.666666667	0.333333333	0.666666667	0.333333333	0.888888889	0.555555556	0.555555556	0.222222222	0.888888889	0.666666667	0.777777778	0.777777778	0.222222222	0.555555556	0.666666667	0.666666667	0.666666667	0.777777778	0.444444444	0.333333333	0.555555556	0.555555556	1	0.555555556	1	0.777777778	0.555555556	0.222222222	0.222222222	0.777777778	0.222222222	0.333333333	0.666666667	1	0.555555556	0.333333333	1	0.444444444	0.777777778	0
48	0.777777778	1	0.444444444	0.666666667	0.555555556	1	0.444444444	0.777777778	0.333333333	1	0.333333333	0.888888889	1	0.777777778	0.666666667	1	0.666666667	0.333333333	0.777777778	0.777777778	0.333333333	1	0.666666667	0.888888889	1	1	1	0.555555556	0.666666667	0.555555556	1	0.888888889	1	0.555555556	0.444444444	0.666666667	0.777777778	0.666666667	0.666666667	0.888888889	0.666666667	0.666666667	0.444444444	0.444444444	0.777777778	0.666666667	1	0.222222222	1
49	0.666666667	0.222222222	0.222222222	0.444444444	0	0.888888889	0.555555556	0	0.111111111	0.333333333	0.333333333	0.222222222	0.666666667	0.444444444	0.666666667	0.222222222	0.111111111	0.444444444	0.333333333	0.333333333	0.333333333	0.111111111	0.666666667	0.222222222	0.555555556	0.444444444	0.777777778	0.555555556	0.555555556	0.888888889	0.333333333	0.666666667	0.555555556	0.666666667	0.555555556	0.555555556	0.333333333	0.444444444	0	0.111111111	0.555555556	0.333333333	0.222222222	0.222222222	0.444444444	0.222222222	0.222222222	0.555555556	0
50	0.444444444	0.888888889	0.555555556	0.666666667	0.777777778	0.777777778	0.333333333	0.444444444	0.333333333	0.444444444	0.444444444	0.777777778	0.666666667	0.777777778	0.666666667	0.222222222	0.444444444	0.555555556	0.555555556	0.777777778	0	0.777777778	0.333333333	0.444444444	0.666666667	0.666666667	1	0.333333333	0.333333333	0.444444444	0.555555556	0.555555556	0.666666667	0.666666667	0.666666667	0.333333333	0.444444444	0.666666667	0.555555556	0.666666667	0.333333333	0.555555556	0.222222222	0.888888889	0.111111111	0.666666667	0.777777778	0.555555556	0.111111111
51	0.888888889	0.888888889	0.555555556	0.666666667	0.666666667	1	0.666666667	0.555555556	0.333333333	1	0.666666667	0.666666667	0.555555556	1	0.666666667	1	0.666666667	0.666666667	0.777777778	0.888888889	0.333333333	0.777777778	0.222222222	0.555555556	0.333333333	0.444444444	1	0.777777778	0	0	1	0.888888889	1	1	0.888888889	0.666666667	1	0.333333333	1	0.666666667	0.777777778	1	0.888888889	0.888888889	0.333333333	0	0.333333333	0.777777778	0.666666667
52	0.666666667	0.555555556	0.666666667	0.666666667	0.444444444	0.777777778	0.333333333	0.555555556	0.333333333	0.888888889	0.111111111	0.777777778	0.666666667	0.555555556	0.666666667	0.555555556	0.222222222	0	0.888888889	0.555555556	0.444444444	0	0.666666667	0	0.666666667	0	0.666666667	0	0	0.777777778	0.333333333	0.333333333	0.444444444	0.222222222	0.222222222	0.222222222	0.666666667	0.333333333	0.777777778	0.888888889	0.333333333	0.444444444	0.666666667	0.222222222	0.333333333	0.666666667	1	0.333333333	0.444444444
53	0.777777778	0.777777778	0.666666667	0.555555556	0.333333333	0.777777778	0.777777778	0.222222222	0.444444444	0.666666667	0.666666667	0.555555556	0.333333333	0.888888889	0.444444444	0.888888889	0.555555556	0.222222222	0.444444444	1	0.222222222	0.666666667	0.222222222	0	0.888888889	0.666666667	0.555555556	0.555555556	0.555555556	0.444444444	0.666666667	0.666666667	0.777777778	0.777777778	0.666666667	0.444444444	0.666666667	0.333333333	0.333333333	0.777777778	0	0.777777778	1	0.555555556	0.555555556	0.888888889	0.777777778	1	0.333333333
54	0.666666667	0.333333333	0.444444444	0.666666667	0.555555556	0.444444444	0.333333333	0.777777778	0.666666667	0.666666667	0	0.666666667	0.555555556	0.666666667	0.555555556	0.666666667	0.444444444	0.777777778	0.777777778	0.555555556	0	0.444444444	0.555555556	0.555555556	0.666666667	0.666666667	0.666666667	0.666666667	0.555555556	0.666666667	0.444444444	0.888888889	0.444444444	0.666666667	0.333333333	0	0.888888889	0.111111111	0.666666667	0.555555556	0.222222222	0.222222222	0.888888889	0.666666667	0.333333333	0.666666667	0.666666667	0.777777778	0.888888889
55	0.888888889	0.777777778	0.666666667	0.555555556	0.555555556	0.666666667	1	0.333333333	0.111111111	0.777777778	0.888888889	0.666666667	0.888888889	0.666666667	0.444444444	0.222222222	0.333333333	0.222222222	0.333333333	0.666666667	0.333333333	0.555555556	0	0.444444444	0.777777778	0.555555556	1	0.555555556	0.444444444	0.333333333	0.666666667	0.666666667	0.666666667	0.666666667	0.444444444	0.555555556	0.777777778	0.777777778	0.777777778	0.555555556	0.666666667	0.888888889	0.666666667	0.666666667	0.222222222	0.777777778	1	0.777777778	0.222222222
56	0.444444444	0.444444444	0.666666667	0.777777778	0.555555556	1	0.444444444	0.222222222	0.444444444	1	0.555555556	0.555555556	0.444444444	1	0.222222222	1	0.555555556	0.444444444	0.555555556	0.666666667	0.666666667	0.777777778	0.666666667	0.222222222	0.666666667	0.888888889	0.555555556	0.444444444	0.444444444	0	1	1	1	1	0	0.333333333	0.777777778	0.222222222	1	0.888888889	0.333333333	0.666666667	0.666666667	0.888888889	0.222222222	0.888888889	0.666666667	0.555555556	0.777777778
57	0.666666667	0.777777778	0.444444444	0.777777778	0.777777778	0.888888889	0.666666667	0.444444444	0.222222222	0.888888889	1	1	0.555555556	0.777777778	0.222222222	0.666666667	0.444444444	0.555555556	0.555555556	0.666666667	0.111111111	0.666666667	0.444444444	0.111111111	0.666666667	0.555555556	0.444444444	0.111111111	0.444444444	0.444444444	0.777777778	0.555555556	0.555555556	0.666666667	0.555555556	0.222222222	0.333333333	0.444444444	0.666666667	0.666666667	0.222222222	0.666666667	0.666666667	0.777777778	0.111111111	0.333333333	0.666666667	0.666666667	0.444444444
58	0.666666667	1	0.555555556	0.444444444	0.222222222	0.555555556	0.222222222	0.777777778	0.555555556	0.333333333	0.333333333	0.888888889	0.555555556	0.555555556	0.333333333	0.555555556	0.666666667	0.666666667	0.555555556	1	0.888888889	0.666666667	0.444444444	0.222222222	0.444444444	0.666666667	1	0.888888889	1	1	0.333333333	0.444444444	0.444444444	0.888888889	0.333333333	0.444444444	0.555555556	0.777777778	0.555555556	0.888888889	0.777777778	0.444444444	0.222222222	0.222222222	0.444444444	1	0.777777778	0.555555556	0.555555556
59	0.888888889	0.555555556	0.555555556	0.444444444	0.333333333	0.888888889	0.555555556	0.777777778	0.444444444	1	0.444444444	0.888888889	0.777777778	1	0.777777778	1	0.666666667	0.777777778	0.777777778	0.888888889	0.333333333	0.555555556	0.444444444	0	0.777777778	0.777777778	0.444444444	0.444444444	1	0.666666667	0.555555556	0.777777778	1	0.888888889	0.111111111	0.222222222	0.666666667	0.444444444	0.666666667	1	0.777777778	0.666666667	0.555555556	0.666666667	0.555555556	1	0.666666667	1	0
60	0.777777778	0.888888889	0.555555556	0.222222222	0	1	0.777777778	0.666666667	0.222222222	0.777777778	0.666666667	0.666666667	0.111111111	1	0.666666667	0.777777778	0	0.666666667	1	0.777777778	0.222222222	0.666666667	0.888888889	0.444444444	0.666666667	0.444444444	0.333333333	1	0.777777778	0.555555556	0.555555556	0.555555556	0.666666667	0.666666667	0.666666667	0.777777778	0.555555556	0.666666667	0.555555556	1	0.222222222	0.333333333	0.666666667	0.555555556	0.666666667	0.555555556	0.666666667	0.555555556	0.555555556
61	0.777777778	0.666666667	0.777777778	0.888888889	0.666666667	0.888888889	0.666666667	0.555555556	0.555555556	0.777777778	0.444444444	1	0.888888889	0.777777778	0.777777778	0.555555556	0	0.888888889	0.333333333	0.666666667	0.111111111	0.888888889	0.555555556	0.111111111	0.666666667	0.444444444	1	0.333333333	0.666666667	0.777777778	0.333333333	0.555555556	0.333333333	0.666666667	0.666666667	0.222222222	0.777777778	0.888888889	0.555555556	0.888888889	0.222222222	0.777777778	0.555555556	0.666666667	0.111111111	0.888888889	0.666666667	0.666666667	0
62	0.666666667	0.444444444	0.111111111	0.666666667	0.444444444	1	0.111111111	1	0.333333333	1	0.555555556	1	0.777777778	1	0.666666667	0.888888889	0.333333333	0.555555556	0.777777778	0.444444444	0.555555556	0.666666667	0.777777778	0.111111111	1	1	0.666666667	0.777777778	1	0.555555556	0.666666667	1	0.777777778	1	0.444444444	0.666666667	0.555555556	0.666666667	0.666666667	0.555555556	0.555555556	0.444444444	0.666666667	0.333333333	0	0.444444444	0.666666667	0.666666667	0.666666667
63	0.777777778	0.222222222	0.222222222	0.333333333	0.222222222	0.888888889	0.333333333	0.888888889	0.222222222	0.444444444	0.444444444	0.444444444	0.555555556	0.555555556	0.777777778	0.444444444	0.222222222	0.333333333	0.666666667	0.777777778	0.555555556	1	0	0.444444444	0.333333333	0.777777778	0.777777778	0.444444444	0.555555556	0.777777778	0.444444444	0.555555556	0.555555556	0.555555556	0.666666667	0.666666667	0.555555556	0.444444444	0.666666667	0.777777778	0.444444444	0.666666667	0.666666667	0.555555556	0.111111111	0.444444444	0.666666667	0.444444444	0.333333333
64	0.777777778	0.777777778	0.555555556	0.555555556	0.555555556	1	0.555555556	0.333333333	0	0.666666667	0.555555556	0.888888889	0.333333333	0.666666667	0.111111111	0.666666667	0.444444444	0.111111111	0.777777778	0.888888889	0.333333333	0.222222222	0.222222222	0	0.444444444	0.333333333	0.555555556	0.555555556	0.555555556	0.222222222	0.888888889	0.444444444	0.777777778	0.666666667	0.444444444	0.222222222	0.333333333	0	0.666666667	0.666666667	0.666666667	0.777777778	0.555555556	0.444444444	0	0.333333333	0.111111111	0.666666667	0.333333333
65	0.777777778	0.555555556	0	0.555555556	0.555555556	0.777777778	0.222222222	0.555555556	0.222222222	0.666666667	0.555555556	0.444444444	0.222222222	0.666666667	0.333333333	0.666666667	0.444444444	0.666666667	0.666666667	0.777777778	1	1	0.222222222	0.444444444	0.888888889	1	0.555555556	0.111111111	0.222222222	0.222222222	0.444444444	0.555555556	0.444444444	0.666666667	0	0.666666667	0.333333333	0.444444444	0.666666667	0.666666667	0.333333333	0.555555556	0.555555556	0.777777778	0.222222222	0.777777778	0.333333333	0.555555556	0.666666667
66	0.888888889	0.444444444	0.333333333	1	0.222222222	0.888888889	0.666666667	0.666666667	0.777777778	0.888888889	0.222222222	0.555555556	0.222222222	0.888888889	0.444444444	1	0.111111111	0.444444444	1	0.888888889	0.333333333	1	0	0	0.666666667	0.333333333	0.333333333	0.222222222	0.444444444	0.555555556	0.666666667	1	0.666666667	1	0.222222222	0.555555556	0.333333333	0.777777778	0.777777778	1	0.777777778	0.555555556	0.333333333	0.666666667	0.333333333	1	0.444444444	0.666666667	0.222222222
67	1	0.555555556	0.444444444	0.555555556	0.555555556	0.777777778	0.333333333	0.222222222	0.444444444	0.666666667	0.666666667	0.888888889	0.333333333	0.555555556	0.222222222	0.666666667	0.777777778	0.555555556	0.555555556	0.666666667	0.444444444	0.888888889	0	0.222222222	0.333333333	0.444444444	0.444444444	0.111111111	0.666666667	0.777777778	0.444444444	0.777777778	0.444444444	0.555555556	0.333333333	0.333333333	0.333333333	0.444444444	0.333333333	0.222222222	0.444444444	0.777777778	0.333333333	0.444444444	0.333333333	0.555555556	0.555555556	0.666666667	0.555555556
68	0.888888889	0.666666667	0.333333333	0.888888889	0.333333333	0.888888889	0.888888889	0.333333333	0.333333333	0.444444444	0.666666667	0.666666667	0.666666667	0.666666667	0.555555556	0.777777778	0.555555556	0.555555556	0.555555556	0.777777778	0.666666667	0.555555556	0.555555556	0.333333333	0.333333333	0.555555556	0.888888889	0.444444444	0.333333333	0.222222222	0.777777778	0.777777778	0.888888889	0.555555556	0.666666667	0.444444444	0	0.777777778	0.777777778	0.666666667	0.444444444	1	0.444444444	0.444444444	0.111111111	0.666666667	0.222222222	0.555555556	0.333333333
69	0.333333333	0.555555556	0.555555556	0.444444444	0.333333333	0.555555556	0.333333333	0.333333333	0.444444444	0.888888889	0.555555556	0.555555556	1	0.777777778	0.888888889	0.888888889	0.666666667	1	0.444444444	0.777777778	0.555555556	0.555555556	0.555555556	0.333333333	0.555555556	0.555555556	0.777777778	0.666666667	0.777777778	0.555555556	0.666666667	0.777777778	0.666666667	0.555555556	0.222222222	0.444444444	0.444444444	0.666666667	0.444444444	0.777777778	0.333333333	0.444444444	0.888888889	0.666666667	0.777777778	0.888888889	0.666666667	1	0.111111111
70	0.444444444	0.333333333	0.222222222	0.111111111	0	0.777777778	0.555555556	0.666666667	0.222222222	0.555555556	0.444444444	1	0.777777778	0.777777778	0.333333333	0.555555556	0.222222222	0.333333333	0.333333333	0.666666667	0.444444444	0.444444444	0.222222222	0	0.444444444	1	0.222222222	0.555555556	0.333333333	0.333333333	0.666666667	0.333333333	0.333333333	0.777777778	0.555555556	0.555555556	0.666666667	0.333333333	0	0.333333333	0.222222222	0.666666667	0.333333333	0.666666667	0.333333333	0.333333333	0.555555556	0.666666667	0.888888889
71	0.666666667	0.666666667	0.555555556	0.444444444	0.444444444	0.777777778	0.666666667	0.666666667	0.444444444	0.333333333	0.333333333	0.444444444	0.333333333	0.555555556	0.222222222	0.444444444	0.555555556	0.666666667	0.444444444	0.666666667	0.333333333	0.666666667	0.444444444	0.666666667	0.333333333	0.333333333	0.333333333	0.555555556	0.333333333	0.666666667	0.333333333	0.222222222	0.333333333	0.444444444	0.444444444	0	0.666666667	0.555555556	0.666666667	0.444444444	0.555555556	0.444444444	0.333333333	0.777777778	0.444444444	0.222222222	0.666666667	0.555555556	0.555555556
72	0.666666667	0.888888889	0.666666667	0.666666667	0.777777778	1	0.555555556	0.777777778	0.333333333	1	0.444444444	0.888888889	0.777777778	1	0.222222222	1	0.333333333	0.444444444	0.333333333	0.222222222	0.666666667	0.555555556	0.444444444	0.444444444	0.666666667	0.666666667	1	0.333333333	0.666666667	0.666666667	1	1	1	1	0.333333333	1	0.333333333	0.666666667	0.666666667	0.666666667	0.666666667	0.777777778	0.666666667	0.333333333	0.666666667	0.666666667	1	0.666666667	0.666666667
73	0.666666667	0.666666667	0.444444444	0.888888889	0.222222222	0.777777778	0.444444444	0.333333333	0	0.666666667	0.666666667	0.888888889	0.666666667	1	0.222222222	1	0.444444444	0.666666667	0.555555556	0.555555556	0.333333333	0.666666667	0.333333333	0	0	0	0.888888889	0.777777778	0.777777778	0.555555556	1	0.666666667	0.555555556	0.333333333	0.444444444	0.333333333	0.555555556	0.777777778	0.666666667	0.777777778	0.444444444	1	0.888888889	0.666666667	0.666666667	1	0.666666667	0.666666667	0.333333333
74	0.777777778	0.555555556	0.444444444	0.555555556	0.666666667	0.666666667	0.333333333	0.777777778	0.333333333	1	0.555555556	1	0.666666667	1	0.777777778	0.777777778	0.666666667	1	0.666666667	0.222222222	0.777777778	0.555555556	0.666666667	0.555555556	0.666666667	0.777777778	0.666666667	1	0.777777778	0.777777778	1	1	0.666666667	1	0.333333333	0.333333333	0.111111111	0.666666667	1	1	0	0.111111111	0.333333333	0.555555556	0.777777778	0.222222222	0.333333333	0.777777778	0.333333333
75	0.666666667	1	0.777777778	1	0.333333333	0.555555556	0.333333333	0.111111111	0.666666667	0.111111111	1	0.444444444	0.666666667	0.555555556	0	0.555555556	0.444444444	0.666666667	0.555555556	0.666666667	0.888888889	0.666666667	0.333333333	0.555555556	0.666666667	0.555555556	0.777777778	0.555555556	0.666666667	0.444444444	0.666666667	0.888888889	0.888888889	0.888888889	0.222222222	0.222222222	0.222222222	0.333333333	0.888888889	0.888888889	0.111111111	0.444444444	0.777777778	0.444444444	0.444444444	0.888888889	0.222222222	0.777777778	0.333333333
76	0.444444444	0.777777778	0.777777778	0.444444444	0.111111111	0.555555556	1	0.444444444	0.111111111	0.222222222	1	0.666666667	0.333333333	0.555555556	0.111111111	0.333333333	0.777777778	0.666666667	0.777777778	0.444444444	0.444444444	0.555555556	0	0.444444444	0.555555556	0.444444444	0.666666667	0.444444444	0.555555556	0.444444444	0.444444444	0.666666667	0.333333333	0.666666667	0.333333333	0.222222222	0.444444444	1	0.777777778	0.222222222	0.333333333	0.666666667	0.666666667	0.444444444	0.222222222	0.666666667	1	0.888888889	0.555555556
77	0.444444444	0.444444444	0	0.333333333	0.444444444	0.777777778	0.444444444	0.444444444	0.333333333	1	0.444444444	0.777777778	0.888888889	0.777777778	0.666666667	0.888888889	0	0.666666667	0.666666667	1	0.666666667	0.333333333	0.333333333	0	0.666666667	0.777777778	0.777777778	0.777777778	1	0.444444444	0.666666667	1	0.777777778	0.888888889	0.555555556	0.222222222	0.111111111	0.777777778	0.777777778	0.888888889	0.444444444	0.666666667	0.888888889	0.555555556	0.222222222	0.777777778	0.555555556	0.333333333	0.444444444
78	0.777777778	0.666666667	0.444444444	0.666666667	0.777777778	0.888888889	0.666666667	0	0.333333333	0.555555556	1	0.666666667	0.555555556	0.888888889	0.777777778	0.555555556	0.555555556	0.222222222	0.333333333	0.555555556	0.777777778	0.555555556	0.333333333	0	0.666666667	0.777777778	0.777777778	0.444444444	0.888888889	0.333333333	0.777777778	0.666666667	0.666666667	0.555555556	0.333333333	0.333333333	0.555555556	0.444444444	0.666666667	0.777777778	0.666666667	0.777777778	0.888888889	1	0.555555556	0.777777778	0.444444444	0.222222222	0.333333333
79	0.555555556	0.666666667	0.333333333	0.888888889	0.666666667	1	0.333333333	0.666666667	0.333333333	0.777777778	0.555555556	0.777777778	0.888888889	1	0.666666667	1	0.666666667	0.666666667	0.333333333	0.333333333	0.222222222	0.777777778	0.111111111	0.333333333	1	0.888888889	1	0.777777778	0.777777778	0.222222222	0.777777778	1	1	1	0.888888889	0.777777778	0.222222222	0.555555556	0.666666667	0.333333333	0.777777778	0.666666667	0.666666667	0.555555556	0.666666667	0.777777778	0.444444444	0.444444444	0.333333333
80	0.555555556	0.666666667	0.666666667	0.777777778	0.666666667	1	0.222222222	0.555555556	0.666666667	0.777777778	0.444444444	0.777777778	0.555555556	1	0.666666667	0.666666667	0.333333333	0.333333333	0.666666667	0.444444444	0.333333333	0.555555556	0	0.777777778	1	0.666666667	0.444444444	0.666666667	0.333333333	0.666666667	0.555555556	0.666666667	0.777777778	0.777777778	0.555555556	1	1	0.666666667	0.666666667	0.666666667	0	0.777777778	0.777777778	0.666666667	0	0.888888889	0.666666667	0.777777778	0.666666667
81	0.888888889	0.333333333	0.333333333	0.444444444	0.222222222	1	0.555555556	0.444444444	0.222222222	1	0.666666667	0.888888889	0.666666667	1	0.666666667	1	0.444444444	0.555555556	0.555555556	0.777777778	0.444444444	0.666666667	0.666666667	0.333333333	1	1	0.444444444	0.444444444	0.444444444	0.666666667	1	1	0.666666667	0.888888889	0.777777778	0.555555556	0.777777778	0	0.555555556	1	0.666666667	0.555555556	0.666666667	0.666666667	0	0.666666667	0.666666667	0.888888889	0.444444444
82	0.555555556	0.444444444	0	0.555555556	0.444444444	0.888888889	0.666666667	0.666666667	0	0.777777778	0.333333333	0.777777778	0.777777778	1	0.666666667	0.888888889	0.222222222	0.222222222	0.777777778	0.222222222	0.555555556	0.111111111	0.444444444	0	0.666666667	0.666666667	0.888888889	0.333333333	0.444444444	0.777777778	1	0.888888889	1	0.888888889	0.777777778	0.777777778	0.444444444	0.777777778	0.777777778	0.555555556	0.444444444	0.777777778	1	0.444444444	0.666666667	0.666666667	0.444444444	0.444444444	0.333333333
83	1	1	1	0.333333333	0	0.777777778	0.111111111	0.777777778	0.666666667	0.666666667	0.111111111	0.555555556	0.666666667	0.666666667	1	0.666666667	0.666666667	0.666666667	0.444444444	0.888888889	0.111111111	0.444444444	0.222222222	0.111111111	0.666666667	1	1	0.555555556	0.444444444	0.777777778	0.666666667	0.888888889	1	1	0.555555556	0.444444444	0.333333333	0.666666667	0.666666667	0.666666667	0.111111111	0.333333333	0.444444444	0.222222222	0.666666667	0.444444444	1	0.888888889	0.777777778
84	0.666666667	0.444444444	0.333333333	0.555555556	0.777777778	0.555555556	0.777777778	0.666666667	0.444444444	0.222222222	1	1	1	0.444444444	0.888888889	1	0.555555556	0.555555556	0.555555556	0.555555556	0.666666667	0.222222222	0.444444444	0.222222222	0.777777778	0.777777778	0.888888889	0.777777778	0.444444444	0.555555556	0.666666667	0.444444444	0.777777778	0.777777778	0.777777778	0.777777778	0.444444444	0.444444444	0.777777778	0.666666667	0.666666667	0.666666667	0.888888889	0.444444444	0.444444444	0.666666667	0.333333333	0.222222222	0.222222222
85	0.444444444	0.333333333	0.444444444	1	0.777777778	1	0.666666667	0.444444444	0.555555556	0.888888889	0.888888889	1	0.888888889	0.666666667	1	1	0.333333333	0.555555556	0.555555556	0.333333333	0.777777778	0.555555556	0.555555556	0.333333333	0.888888889	1	0.777777778	0.555555556	0.444444444	0.444444444	0.888888889	0.555555556	0.555555556	0.888888889	0.444444444	0.666666667	0.555555556	0.666666667	0.777777778	0.666666667	0.666666667	0.666666667	0.555555556	0.666666667	0.555555556	0.666666667	0.444444444	1	0.444444444
86	0.555555556	0.444444444	0.222222222	0.444444444	0.444444444	0.888888889	0.333333333	0.333333333	0.555555556	0.555555556	0.333333333	0.888888889	0.444444444	0.666666667	0.444444444	0.666666667	0	0.444444444	0	0.777777778	0.444444444	0.666666667	0.555555556	0.222222222	0.666666667	0.555555556	0.555555556	0.333333333	0.222222222	0.666666667	0.666666667	0.666666667	0.666666667	0.777777778	0.333333333	0.222222222	0.111111111	0.777777778	0.222222222	0.333333333	0.333333333	0.444444444	0.111111111	0.666666667	0.555555556	0.555555556	0.444444444	1	0.555555556
87	0.888888889	0.777777778	0.222222222	0.111111111	0.777777778	0.555555556	0.555555556	0.333333333	0	0.444444444	0.888888889	0.555555556	0.666666667	0.666666667	0.333333333	0.555555556	0.333333333	0.444444444	0.444444444	0.777777778	0.222222222	0.888888889	0	0.444444444	0.888888889	0.333333333	0.888888889	0.666666667	0.666666667	0.333333333	0.555555556	0.666666667	0.666666667	0.444444444	0.333333333	0.666666667	0.777777778	0.666666667	0.777777778	0.333333333	0.444444444	0.555555556	0.444444444	0.555555556	0.555555556	0.555555556	0.555555556	0.555555556	0.777777778
88	0.333333333	0.777777778	0.222222222	0.666666667	0.333333333	0.777777778	1	0.555555556	0.333333333	0.777777778	0.777777778	0.777777778	0.666666667	0.666666667	0.444444444	0.555555556	0.666666667	0.555555556	0.444444444	0.666666667	0.888888889	0.666666667	0.222222222	0.444444444	0.333333333	0.666666667	0.777777778	0.444444444	0.888888889	0.444444444	0.666666667	0.666666667	0.666666667	0.777777778	0.333333333	0.444444444	0.333333333	0.777777778	0.666666667	0.444444444	0.555555556	0.888888889	0.555555556	0.888888889	0.111111111	0.777777778	0.555555556	0.666666667	0.666666667
89	0.777777778	0.666666667	0.333333333	0.888888889	0.111111111	0.888888889	0.888888889	0.555555556	0.222222222	0.777777778	0.666666667	0.777777778	1	0.777777778	0.555555556	0.666666667	0.666666667	0.888888889	0.888888889	0.777777778	0.444444444	0.777777778	0.555555556	0.444444444	0.555555556	0.888888889	1	0.555555556	0.666666667	0.666666667	0.888888889	0.111111111	0.777777778	1	0.333333333	0.444444444	0.777777778	0.555555556	0.555555556	0.888888889	0.666666667	0.777777778	0.444444444	0.555555556	0.444444444	1	0.555555556	0.888888889	0.666666667
90	0.444444444	0.888888889	0.777777778	0.666666667	0.444444444	1	0.555555556	0.222222222	0.444444444	0.666666667	1	1	1	0.888888889	0.333333333	0.777777778	0.555555556	1	0.666666667	0.666666667	0.111111111	0.444444444	0.444444444	0.555555556	1	0.888888889	1	0.888888889	0.555555556	0.444444444	1	1	1	0.888888889	0.444444444	0.555555556	0.666666667	0.333333333	0.888888889	0.555555556	0	0.888888889	0.888888889	0.666666667	0.555555556	0.444444444	1	1	0.111111111
91	0.444444444	0.444444444	0.111111111	0.555555556	0.666666667	0.444444444	0.222222222	0.333333333	0.333333333	0.666666667	0.666666667	0.777777778	0.333333333	0.444444444	0.666666667	0.777777778	0.333333333	0.555555556	0.222222222	0.888888889	0.333333333	0.333333333	0.222222222	0.333333333	0.888888889	0.888888889	0.777777778	0.666666667	0.555555556	0.888888889	0.666666667	1	1	0.333333333	0.444444444	0	0.555555556	0.444444444	0.777777778	0.888888889	0.555555556	0.444444444	0.777777778	0.222222222	0.555555556	0.555555556	0.333333333	0.666666667	0.222222222
92	0.888888889	0.444444444	0.333333333	0.333333333	0.333333333	1	0.222222222	0.777777778	0.333333333	1	0.444444444	1	0.555555556	1	0.555555556	1	0.222222222	0.555555556	1	0.555555556	0.444444444	0.888888889	0.222222222	0	1	1	0.666666667	0.666666667	0.888888889	0.666666667	0.888888889	1	1	1	0.555555556	0.888888889	0.666666667	0.888888889	0.444444444	0.777777778	0.111111111	0.666666667	0.777777778	1	0.777777778	0.888888889	0.666666667	0.444444444	0.888888889
93	1	0.333333333	0	0.222222222	0.444444444	1	0.777777778	0.444444444	0.444444444	0.888888889	0.555555556	0.222222222	0.111111111	0.666666667	0.666666667	1	0.444444444	0.555555556	0.555555556	0.666666667	0.777777778	0.888888889	0	0.444444444	0.666666667	0.888888889	0.666666667	0.444444444	0.777777778	0.666666667	0.666666667	1	0.666666667	1	0.333333333	0.666666667	0.222222222	0.777777778	0.666666667	0.555555556	0.444444444	0.777777778	0.777777778	0.888888889	0.444444444	1	1	0.444444444	0.111111111
94	0.777777778	0.555555556	0.777777778	0.666666667	0	0.777777778	0.555555556	0.333333333	0.555555556	0.666666667	0.888888889	0.555555556	0.444444444	0.777777778	0.333333333	0.666666667	0.555555556	0.333333333	0.444444444	0.666666667	0.444444444	0.666666667	0	0.111111111	0.333333333	0.666666667	0.444444444	0.555555556	0.444444444	0.666666667	0.555555556	0.444444444	0.666666667	0.555555556	0.444444444	0.333333333	0.444444444	0.666666667	0.555555556	0.666666667	0.333333333	0.777777778	1	0.222222222	0.555555556	0.777777778	0.777777778	0.888888889	0.333333333
95	0.777777778	0.666666667	0.666666667	0.555555556	0.444444444	0.333333333	0.666666667	0.777777778	0.222222222	0.555555556	0.666666667	0.777777778	0.666666667	0.555555556	0.555555556	0.333333333	0.444444444	0.777777778	0.666666667	0.666666667	0	1	0.555555556	0.444444444	0.666666667	0.555555556	0.666666667	0.333333333	0.555555556	0.777777778	0.666666667	0.666666667	0.666666667	0.444444444	0.444444444	0.333333333	0.222222222	0.444444444	0.555555556	0.333333333	0.666666667	0.555555556	0.555555556	0.555555556	0.555555556	0.666666667	0.444444444	0.888888889	0.222222222
96	0.777777778	0.555555556	0.444444444	0.666666667	1	1	0.444444444	0.666666667	0.333333333	1	0.555555556	0.444444444	0.777777778	0.777777778	1	1	0.444444444	0.333333333	0.444444444	0.777777778	0.777777778	0.222222222	0.555555556	0.555555556	1	0.777777778	0.666666667	0	0.222222222	0.444444444	0.888888889	0.777777778	0.555555556	1	0.555555556	0.555555556	1	0.555555556	0.444444444	0.555555556	0.333333333	0.777777778	0.444444444	0.555555556	0.333333333	0.333333333	0.555555556	0.666666667	0.888888889
97	0.555555556	0.555555556	0.444444444	0.333333333	0.111111111	0.888888889	0.666666667	0.444444444	0.111111111	0.888888889	1	0.888888889	0.444444444	0.777777778	0.777777778	0.888888889	0.333333333	0.444444444	0.111111111	0.666666667	0.555555556	0.444444444	0.555555556	0.666666667	0.444444444	0.333333333	0.444444444	0.555555556	0.777777778	0.666666667	0.888888889	0.777777778	0.666666667	0.777777778	1	0.666666667	0.666666667	0.444444444	0.555555556	0.444444444	0.555555556	0.888888889	0.777777778	0.444444444	0.666666667	0.555555556	0.444444444	0.111111111	0.333333333
98	0.333333333	1	0.444444444	0	0	1	0.666666667	0.666666667	0.333333333	0.888888889	0.555555556	0.777777778	0.444444444	1	0.444444444	1	0	0.555555556	0.666666667	0.555555556	0	0.888888889	0	0.444444444	0.555555556	0.333333333	0.777777778	0	0.222222222	0.222222222	0.666666667	0.666666667	0.444444444	0.666666667	0.666666667	0.444444444	0.222222222	0.444444444	0.666666667	0.555555556	0.444444444	0.666666667	1	0.444444444	0.333333333	0.777777778	0.777777778	0.555555556	0.555555556
99	0.555555556	0.222222222	0.777777778	0.666666667	0.222222222	0.777777778	0.777777778	0.444444444	0.555555556	0.666666667	1	0.777777778	0.222222222	0.333333333	0.222222222	0.444444444	0.666666667	0.333333333	0.555555556	0.888888889	0.444444444	1	0	0	0.444444444	0.888888889	0.777777778	0.666666667	0.555555556	0.222222222	0.333333333	0.444444444	0.666666667	0.666666667	0.555555556	0.444444444	0.222222222	0.555555556	0.666666667	0.666666667	0.333333333	0.777777778	0.222222222	0.444444444	0.555555556	0.666666667	0.666666667	0.444444444	0
100	1	0.555555556	0.666666667	0.777777778	0.333333333	0.888888889	0.666666667	0.555555556	0.333333333	0.666666667	0.444444444	0.555555556	0.666666667	0.888888889	0.666666667	0.333333333	0.444444444	0.666666667	0.333333333	0.888888889	0.333333333	0.333333333	0.666666667	0.444444444	0.666666667	0.444444444	0.555555556	0.444444444	0.666666667	0.555555556	0.666666667	0.555555556	0.666666667	0.666666667	0.333333333	0.333333333	0.555555556	0.333333333	0.333333333	0.777777778	0.777777778	0.444444444	0.888888889	0.444444444	0.111111111	0.555555556	0.555555556	0.777777778	0.555555556
Final Average	0.672222222	0.586666667	0.471111111	0.61	0.451111111	0.861111111	0.557777778	0.527777778	0.328888889	0.754444444	0.608888889	0.693333333	0.612222222	0.772222222	0.545555556	0.745555556	0.412222222	0.547777778	0.587777778	0.673333333	0.457777778	0.596666667	0.366666667	0.36	0.671111111	0.648888889	0.708888889	0.497777778	0.565555556	0.534444444	0.721111111	0.753333333	0.725555556	0.775555556	0.48	0.498888889	0.512222222	0.57	0.652222222	0.635555556	0.451111111	0.687777778	0.64	0.575555556	0.416666667	0.658888889	0.606666667	0.656666667	0.453333333
[truncated: 557 more columns]
